# Supplementary material for: N-Benzyl-N-ethyl-4-methyl­benzene­sulfonamide
Source: Acta Crystallogr Sect E Struct Rep Online. 2010 Sep 4;66(Pt 10):o2507. doi: 10.1107/S1600536810035105 (PMC2983116; doi:10.1107/S1600536810035105)
Supplement: Supplementary file 2 [file e-66-o2507-Isup2.hkl]

#
# h,k,l, Fc-squared, Fo-squared, sigma(Fo-squared) and status flag
#
data_I
_shelx_title ' P21/c'
_shelx_refln_list_code          4
_shelx_F_calc_maximum      103.80
_exptl_crystal_F_000       616.00
_reflns_d_resolution_high  0.7696
 
loop_
 _symmetry_equiv_pos_as_xyz
 'x, y, z'
 '-x, y+1/2, -z+1/2'
 '-x, -y, -z'
 'x, -y-1/2, z-1/2'
 
_cell_length_a     8.8144
_cell_length_b    19.7677
_cell_length_c     9.8914
_cell_angle_alpha  90.000
_cell_angle_beta  117.689
_cell_angle_gamma  90.000
 
_shelx_F_squared_multiplier     1.000
 
loop_
 _refln_index_h
 _refln_index_k
 _refln_index_l
 _refln_F_squared_calc
 _refln_F_squared_meas
 _refln_F_squared_sigma
 _refln_observed_status
   2   0   0       65.17       75.00      1.87 o
   3   0   0     2991.23     3104.28     34.42 o
   4   0   0     1344.75     1532.03     35.89 o
   5   0   0      325.09      284.70     10.41 o
   6   0   0      179.13      163.52      6.19 o
   7   0   0      436.47      431.03     11.15 o
   8   0   0       49.09       50.41      5.86 o
   9   0   0        0.90        1.23      5.77 o
  10   0   0       14.89       15.78      7.86 o
   2   1   0      403.70      377.89      3.68 o
   3   1   0       77.19       59.82      1.61 o
   4   1   0      298.70      309.00      5.55 o
   5   1   0       34.53       33.95      2.11 o
   6   1   0       76.07       76.07      3.83 o
   7   1   0        8.78        7.55      2.11 o
   8   1   0       25.22       29.26      3.43 o
   9   1   0       32.71       34.43      6.60 o
  10   1   0       13.01        2.75      4.30 o
   1   2   0     1774.66     1840.90     18.60 o
   2   2   0      755.25      760.41      6.58 o
   3   2   0      939.76      955.01      8.43 o
   4   2   0      358.39      381.70      6.21 o
   5   2   0       37.71       47.31      2.39 o
   6   2   0       23.45       23.05      2.12 o
   7   2   0        8.74        5.19      1.95 o
   8   2   0        1.36        5.03      2.73 o
   9   2   0       21.71       15.49      4.60 o
  10   2   0        7.29        6.35      5.59 o
   1   3   0        3.49        8.41      0.54 o
   2   3   0      618.31      587.97      5.15 o
   3   3   0       33.06       48.34      1.46 o
   4   3   0      140.08      136.82      3.28 o
   5   3   0        5.03        6.13      1.53 o
   6   3   0       30.39       30.04      2.32 o
   7   3   0        2.57        4.69      1.81 o
   8   3   0        2.26       -1.65      2.55 o
   9   3   0        0.31        6.09      3.84 o
  10   3   0        0.18       -0.02      4.28 o
   1   4   0       87.36       91.54      1.60 o
   2   4   0      784.37      756.05      6.43 o
   3   4   0      700.52      740.41      6.65 o
   4   4   0      624.20      631.05      9.39 o
   5   4   0      390.35      388.64      7.13 o
   6   4   0       21.94       21.49      2.34 o
   7   4   0       85.21       84.08      3.69 o
   8   4   0        1.59       -1.58      2.53 o
   9   4   0        3.22        1.46      3.61 o
  10   4   0       17.81       37.31      7.13 o
   1   5   0     1127.89     1152.21     10.14 o
   2   5   0      871.15      861.49      7.70 o
   3   5   0       43.30       42.40      1.54 o
   4   5   0     1051.94     1086.79     12.07 o
   5   5   0      153.05      162.78      3.78 o
   6   5   0       18.97       20.34      2.15 o
   7   5   0        9.81       16.46      2.18 o
   8   5   0        0.34        2.85      2.78 o
   9   5   0        9.78       10.79      4.68 o
   1   6   0     3164.25     3378.35     29.50 o
   2   6   0      499.59      509.75      4.88 o
   3   6   0      226.53      255.08      4.23 o
   4   6   0      559.19      545.19      7.19 o
   5   6   0      270.37      285.46      5.09 o
   6   6   0        0.41        1.64      1.55 o
   7   6   0      100.12      101.07      4.66 o
   8   6   0        7.91        5.03      3.55 o
   9   6   0        9.39        8.71      4.03 o
   1   7   0     5567.37     5799.77     61.41 o
   2   7   0      698.69      700.24      6.68 o
   3   7   0        3.22        5.41      1.21 o
   4   7   0        3.85       -0.06      1.44 o
   5   7   0       99.86      108.35      3.28 o
   6   7   0       73.81       77.96      3.56 o
   7   7   0        0.00        2.29      1.91 o
   8   7   0       29.98       37.99      4.69 o
   9   7   0        5.33        7.27      3.98 o
   0   8   0      218.28      220.76      4.50 o
   1   8   0       23.05       24.32      2.01 o
   2   8   0      290.67      263.26      4.01 o
   3   8   0       55.63       69.55      2.37 o
   4   8   0        1.04       -1.07      1.08 o
   5   8   0      149.52      139.92      3.87 o
   6   8   0        6.51        7.17      1.71 o
   7   8   0       33.22       39.53      3.10 o
   8   8   0        0.01        3.20      2.76 o
   9   8   0        4.69        4.69      3.77 o
   1   9   0       92.80       70.66      2.47 o
   2   9   0        4.13        2.86      0.95 o
   3   9   0        0.46        0.26      1.29 o
   4   9   0        8.50        9.78      1.43 o
   5   9   0       30.87       30.61      2.14 o
   6   9   0        3.94        3.99      1.75 o
   7   9   0        5.71        5.35      2.62 o
   8   9   0        2.33        3.25      2.90 o
   9   9   0        4.34        8.14      4.99 o
   0  10   0     1112.94     1218.86     23.80 o
   1  10   0      125.93      143.46      4.62 o
   2  10   0       32.39       25.97      2.29 o
   3  10   0      207.41      225.18      4.11 o
   4  10   0        0.04        0.52      1.28 o
   5  10   0       14.91       13.50      1.74 o
   6  10   0        5.81        3.86      1.71 o
   7  10   0        1.61        3.78      2.64 o
   8  10   0        2.06        2.72      2.91 o
   9  10   0        0.28       -2.65      4.15 o
   1  11   0     1313.52     1366.68     21.91 o
   2  11   0       80.87       99.33      3.03 o
   3  11   0       30.86       31.02      2.05 o
   4  11   0      254.89      275.80      5.49 o
   5  11   0        3.53        5.41      1.74 o
   6  11   0       73.21       82.52      3.79 o
   7  11   0        8.54        7.75      2.46 o
   8  11   0        2.55        0.96      3.92 o
   9  11   0        1.53       -5.62      4.50 o
   0  12   0      132.09      139.38      6.11 o
   1  12   0        1.03        1.90      1.55 o
   2  12   0      362.35      366.40      6.39 o
   3  12   0      333.14      321.54      5.68 o
   4  12   0      338.43      333.92      6.45 o
   5  12   0      287.03      286.95      6.07 o
   6  12   0       22.82       17.67      2.60 o
   7  12   0        0.06        0.14      2.18 o
   8  12   0        3.92        5.89      4.50 o
   1  13   0       65.57       66.91      3.62 o
   2  13   0       35.11       39.32      2.75 o
   3  13   0      177.09      173.21      5.71 o
   4  13   0      271.16      282.43      6.40 o
   5  13   0       51.67       47.14      3.05 o
   6  13   0       59.34       63.53      5.43 o
   7  13   0        0.08       -1.86      2.81 o
   8  13   0        0.14       -4.12      4.65 o
   0  14   0       41.99       44.85      3.80 o
   1  14   0       68.96       70.94      3.86 o
   2  14   0        9.96        8.73      1.89 o
   3  14   0       56.92       59.18      2.85 o
   4  14   0       54.02       47.31      3.15 o
   5  14   0       22.05       27.10      3.20 o
   6  14   0        0.73        5.07      2.91 o
   7  14   0        5.98        4.98      3.27 o
   8  14   0        5.50        3.15      4.58 o
   1  15   0       92.47       99.15      4.55 o
   2  15   0       18.43       20.98      2.50 o
   3  15   0        8.20        8.68      1.79 o
   4  15   0        0.07        0.95      1.70 o
   5  15   0       20.02       22.63      2.95 o
   6  15   0       11.37        5.43      3.07 o
   7  15   0        0.21        1.34      3.16 o
   8  15   0        1.72        1.72      4.42 o
   0  16   0        2.59        2.02      3.21 o
   1  16   0      209.11      212.37      5.63 o
   2  16   0      141.92      150.00      5.14 o
   3  16   0       30.47       35.78      3.26 o
   4  16   0       23.19       27.17      2.65 o
   5  16   0        0.61        2.50      2.72 o
   6  16   0        5.11       10.20      3.37 o
   7  16   0        2.05        0.00      4.20 o
   1  17   0      132.46      114.65      7.80 o
   2  17   0        2.26        4.82      2.49 o
   3  17   0       10.14        9.78      3.40 o
   4  17   0       22.84       22.82      3.04 o
   5  17   0       12.87       11.35      3.40 o
   6  17   0       14.58       14.07      3.88 o
   7  17   0        1.91        4.17      4.65 o
   0  18   0       10.66       11.45      2.95 o
   1  18   0       41.85       47.68      3.23 o
   2  18   0        2.88        1.35      2.48 o
   3  18   0       16.61       13.46      3.15 o
   4  18   0        6.71        7.02      3.04 o
   5  18   0        7.12        6.44      3.53 o
   6  18   0        1.65        3.41      4.13 o
   7  18   0        0.52       -4.11      4.35 o
   1  19   0        7.17       12.78      2.19 o
   2  19   0        3.35        5.14      2.80 o
   3  19   0       36.53       35.26      4.11 o
   4  19   0       20.00       31.07      5.36 o
   5  19   0        0.00       -4.13      2.91 o
   6  19   0       11.72        1.87      4.42 o
   0  20   0        0.53       -0.81      2.36 o
   1  20   0       10.14       14.48      3.97 o
   2  20   0       59.23       65.20      8.11 o
   3  20   0       26.71       28.94      5.28 o
   4  20   0       33.64       36.84      4.77 o
   5  20   0       23.48       31.10      4.75 o
   6  20   0       21.06       17.22      5.75 o
   1  21   0        3.05        0.23      2.79 o
   2  21   0        0.01       -0.26      2.58 o
   3  21   0       19.63       26.63      5.45 o
   4  21   0        9.56       13.60      4.08 o
   5  21   0       11.11        4.92      5.42 o
   1  22   0        5.66        5.93      4.00 o
   2  22   0        0.05       -3.33      3.58 o
   3  22   0        0.61       -1.08      4.03 o
   4  22   0        0.00       -0.35      4.26 o
   5  22   0        1.76        1.03      6.50 o
   1  23   0       26.28       27.01      8.17 o
   2  23   0       13.56       23.01      7.97 o
   3  23   0        5.18       11.57      7.42 o
   4  23   0        3.55       -4.22      6.78 o
   1  24   0        3.63       -7.77      6.45 o
   2  24   0       32.44       22.68      8.38 o
   3  24   0       33.46       19.91      8.79 o
   1  25   0       13.89       -1.89      6.97 o
   2  25   0        6.43       -2.22      6.94 o
 -10   1   1        0.40       -1.42      6.00 o
  -9   1   1       16.09       20.75      3.41 o
  -8   1   1       14.47       14.78      2.38 o
  -7   1   1      120.15      115.85      4.26 o
  -6   1   1        2.24        2.29      2.23 o
  -5   1   1       16.39       11.57      1.52 o
  -4   1   1       11.79        7.69      1.08 o
  -3   1   1      438.47      434.65      4.65 o
  -2   1   1     6369.72     6286.07     57.01 o
   1   1   1     8194.63     7747.48    179.01 o
   2   1   1      501.10      458.15      4.01 o
   3   1   1      553.14      567.98      5.52 o
   4   1   1      108.19      111.34      2.59 o
   5   1   1       67.79       61.77      2.75 o
   6   1   1        7.87        5.45      2.20 o
   7   1   1       55.37       49.16      3.19 o
   8   1   1       13.90       12.50      3.75 o
   9   1   1        0.37        0.51      3.52 o
 -10   2   1        0.37        0.42      4.22 o
  -9   2   1        9.89        8.26      3.40 o
  -8   2   1       43.79       44.80      3.19 o
  -7   2   1        6.25        6.21      1.85 o
  -6   2   1      553.62      537.28      8.32 o
  -5   2   1        0.44       -0.78      1.07 o
  -4   2   1      211.44      203.33      4.16 o
  -3   2   1      160.36      149.32      2.34 o
  -2   2   1       59.19       45.75      1.30 o
  -1   2   1     1386.62     1364.87     46.85 o
   2   2   1     1754.41     1827.98     14.72 o
   3   2   1       29.98       34.14      1.22 o
   4   2   1      525.71      554.44      6.34 o
   5   2   1       35.13       36.25      2.14 o
   6   2   1      398.38      427.22      6.99 o
   7   2   1       25.19       15.94      2.41 o
   8   2   1       57.17       54.39     10.36 o
   9   2   1        0.09       -3.33      4.50 o
 -10   3   1        0.72       -5.57      3.77 o
  -9   3   1       25.61       26.88      4.06 o
  -8   3   1        7.20        8.75      2.35 o
  -7   3   1      131.22      126.66      4.37 o
  -6   3   1        0.09        1.97      1.54 o
  -5   3   1        0.10       -1.24      1.13 o
  -4   3   1      339.52      352.72      5.93 o
  -3   3   1     1956.19     2077.89     16.69 o
  -2   3   1     3844.27     3834.98     27.98 o
  -1   3   1     2689.52     2634.72     25.01 o
   0   3   1      250.37      246.07      4.06 o
   1   3   1     2303.30     2321.73     20.58 o
   2   3   1     2683.71     2616.40     20.70 o
   3   3   1      127.47      138.40      2.84 o
   4   3   1       57.63       56.24      2.74 o
   5   3   1      146.97      160.07      4.01 o
   6   3   1        3.58        2.20      1.72 o
   7   3   1       62.96       61.60      4.03 o
   8   3   1        0.29        1.94      3.38 o
   9   3   1        0.12       -3.12      6.02 o
 -10   4   1        0.95        1.17      4.02 o
  -9   4   1        5.69        5.72      3.23 o
  -8   4   1       96.12       92.89      5.24 o
  -7   4   1       21.74       21.68      2.83 o
  -6   4   1       16.73       18.72      2.18 o
  -5   4   1      134.01      121.18      3.63 o
  -4   4   1       89.23       80.78      3.47 o
  -3   4   1     1116.81     1188.12     10.18 o
  -2   4   1      329.53      323.40      3.21 o
  -1   4   1     3857.10     3818.49     29.36 o
   0   4   1     4919.81     5237.53     89.21 o
   1   4   1      107.20      101.10      2.36 o
   2   4   1     1271.93     1330.27     10.75 o
   3   4   1        0.20        0.58      0.71 o
   4   4   1      170.01      194.22      3.52 o
   5   4   1        0.04       -0.30      1.70 o
   6   4   1       57.10       51.81      2.91 o
   7   4   1        7.68        5.84      2.37 o
   8   4   1        6.75        4.38      3.57 o
   9   4   1        0.09        2.04      3.88 o
 -10   5   1        0.31       -2.44      3.72 o
  -9   5   1        2.01        5.42      3.08 o
  -8   5   1       29.16       27.00      2.99 o
  -7   5   1       20.02       19.44      2.99 o
  -6   5   1        0.00       -0.98      1.48 o
  -5   5   1       82.71       73.33      3.20 o
  -4   5   1      497.55      561.76      7.59 o
  -3   5   1      238.33      209.60      2.59 o
  -2   5   1        1.75        3.07      0.50 o
  -1   5   1     2423.92     2361.40     19.62 o
   0   5   1    10460.64    11014.25    262.89 o
   1   5   1      492.65      483.64      5.45 o
   2   5   1      200.52      259.97      3.18 o
   3   5   1      406.18      454.49      5.24 o
   4   5   1       25.17       34.70      1.77 o
   5   5   1        1.13       -0.21      1.22 o
   6   5   1       19.45       13.16      1.91 o
   7   5   1       11.24        8.70      2.56 o
   8   5   1       37.74       45.10      5.32 o
   9   5   1        5.33       11.96      6.10 o
 -10   6   1        0.78        1.22      5.22 o
  -9   6   1       14.40       10.64      3.46 o
  -8   6   1        9.18        8.25      2.28 o
  -7   6   1       61.07       66.91      5.38 o
  -6   6   1      101.29       97.50      3.80 o
  -5   6   1       57.55       57.92      2.46 o
  -4   6   1     1034.19     1062.65     11.01 o
  -3   6   1      103.80       75.82      1.85 o
  -2   6   1        2.89        0.98      0.65 o
  -1   6   1     5412.75     5457.63     44.21 o
   0   6   1     4556.74     4548.13     45.03 o
   1   6   1       15.54       22.17      1.17 o
   2   6   1      254.96      280.78      4.13 o
   3   6   1       66.14       76.86      2.32 o
   4   6   1        0.17        0.54      1.03 o
   5   6   1       16.18       15.55      1.71 o
   6   6   1       91.82       89.78      3.50 o
   7   6   1        3.13        3.95      2.64 o
   8   6   1        0.20        2.34      3.25 o
   9   6   1        2.44        2.30      3.70 o
 -10   7   1        2.12        7.52      5.18 o
  -9   7   1       16.43       18.29      3.91 o
  -8   7   1        7.42       12.51      2.42 o
  -7   7   1        0.13       -1.45      1.65 o
  -6   7   1        3.52        0.49      1.50 o
  -5   7   1       31.85       39.47      2.03 o
  -4   7   1      913.82      925.68     10.65 o
  -3   7   1      746.66      752.80      8.60 o
  -2   7   1      787.76      848.42      8.22 o
  -1   7   1      937.54     1009.25      9.83 o
   0   7   1        3.98        1.16      0.64 o
   1   7   1       79.22       72.23      1.67 o
   2   7   1      169.80      158.99      2.99 o
   3   7   1       83.13       72.29      2.99 o
   4   7   1      167.11      192.88      4.16 o
   5   7   1        2.16        1.37      1.28 o
   6   7   1        3.84        7.74      1.71 o
   7   7   1        3.45        0.11      2.59 o
   8   7   1        1.71       12.66      3.77 o
   9   7   1        0.37        4.90      3.90 o
 -10   8   1        0.34       -8.18      5.45 o
  -9   8   1        5.40        6.80      3.25 o
  -8   8   1        0.14       -1.98      1.92 o
  -7   8   1        9.96        8.20      2.09 o
  -6   8   1        5.50        5.14      1.68 o
  -5   8   1        1.18       -0.94      1.09 o
  -4   8   1       32.71       38.43      1.92 o
  -3   8   1        0.01        0.97      1.02 o
  -2   8   1        6.60        5.89      0.95 o
  -1   8   1      406.71      468.41      5.82 o
   0   8   1        3.74        4.54      0.76 o
   1   8   1      605.53      702.15     11.58 o
   2   8   1      347.27      345.87      4.84 o
   3   8   1      383.07      362.04      5.38 o
   4   8   1       91.01       99.61      3.13 o
   5   8   1       47.71       51.56      2.77 o
   6   8   1        9.89        8.95      1.82 o
   7   8   1        1.98       -1.62      2.47 o
   8   8   1       11.26        6.79      3.66 o
   9   8   1        0.07        2.76      3.74 o
  -9   9   1        7.56        7.17      4.30 o
  -8   9   1        0.15        0.74      2.73 o
  -7   9   1      166.40      168.80      5.56 o
  -6   9   1       23.32       20.72      2.73 o
  -5   9   1       20.21       17.20      2.02 o
  -4   9   1      134.68      144.74      3.84 o
  -3   9   1       63.47       53.58      2.96 o
  -2   9   1     2388.50     2426.65     22.38 o
  -1   9   1      224.20      223.80      4.38 o
   0   9   1     2260.61     2280.69     25.95 o
   1   9   1      119.27      121.47      2.86 o
   2   9   1      249.03      263.78      4.48 o
   3   9   1       21.57       19.07      1.55 o
   4   9   1       16.28       17.81      1.90 o
   5   9   1       85.58       96.76      3.67 o
   6   9   1        9.09        6.88      2.32 o
   7   9   1       59.93       68.59      5.83 o
   8   9   1        0.86        2.08      5.63 o
   9   9   1        2.13       -0.23      3.76 o
  -9  10   1        3.92        6.52      3.98 o
  -8  10   1       76.81       89.31      7.46 o
  -7  10   1       29.14       43.17      3.36 o
  -6  10   1       55.52       48.15      2.92 o
  -5  10   1       51.05       50.22      2.50 o
  -4  10   1      497.47      486.14      7.50 o
  -3  10   1      664.50      699.73      9.31 o
  -2  10   1      734.97      733.45      8.61 o
  -1  10   1     3841.50     3823.22     59.66 o
   0  10   1      828.01      791.16     11.59 o
   1  10   1      270.14      241.48      6.03 o
   2  10   1      818.21      829.47     11.32 o
   3  10   1        0.88       -0.46      1.08 o
   4  10   1       16.81       13.31      2.02 o
   5  10   1       20.57       23.67      2.81 o
   6  10   1      128.58      138.01      9.77 o
   7  10   1       14.03       22.13      3.56 o
   8  10   1        0.14        2.71      3.46 o
  -9  11   1       12.88       14.77      5.33 o
  -8  11   1        0.29        1.50      3.24 o
  -7  11   1       11.56       13.95      2.59 o
  -6  11   1        0.07       -0.71      1.59 o
  -5  11   1       47.01       47.47      2.86 o
  -4  11   1      479.28      499.88      7.81 o
  -3  11   1      247.80      255.15      4.91 o
  -2  11   1      729.47      732.52      8.76 o
  -1  11   1      945.32      892.05     17.97 o
   0  11   1       74.66       71.94      6.40 o
   1  11   1       61.11       52.54      3.67 o
   2  11   1      118.05      118.89      3.79 o
   3  11   1        1.40        0.61      1.41 o
   4  11   1        7.36        6.86      1.69 o
   5  11   1       72.82       78.09      3.73 o
   6  11   1       32.66       39.75      3.86 o
   7  11   1        3.62        6.52      2.86 o
   8  11   1        1.47        6.84      3.52 o
  -9  12   1        0.23        3.25      4.48 o
  -8  12   1        0.15       -1.80      3.06 o
  -7  12   1       47.28       54.41      3.37 o
  -6  12   1        1.17        0.38      2.58 o
  -5  12   1      113.75      120.92      4.19 o
  -4  12   1      101.68      109.67      3.67 o
  -3  12   1       14.90       13.30      1.94 o
  -2  12   1       35.84       44.13      2.16 o
  -1  12   1      782.22      830.78     15.91 o
   0  12   1      435.19      425.96      7.49 o
   1  12   1       64.24       60.07      8.45 o
   2  12   1        0.70        1.58      1.91 o
   3  12   1       46.03       52.39      2.57 o
   4  12   1        4.17        2.17      1.67 o
   5  12   1       21.74       24.56      2.46 o
   6  12   1        0.91        1.50      2.37 o
   7  12   1        0.04       -0.39      3.76 o
   8  12   1        0.03       -4.07      3.87 o
  -9  13   1        3.11        6.03      4.93 o
  -8  13   1       10.82        7.70      3.96 o
  -7  13   1       47.99       51.36      4.42 o
  -6  13   1       37.52       38.33      4.00 o
  -5  13   1       91.93       98.53      4.04 o
  -4  13   1      119.33      120.51      3.99 o
  -3  13   1       28.90       25.00      2.37 o
  -2  13   1      206.54      218.00      4.76 o
  -1  13   1      201.77      185.16      6.63 o
   0  13   1      360.24      374.13      6.98 o
   1  13   1      282.75      293.31      9.02 o
   2  13   1       11.11       13.57      1.92 o
   3  13   1       17.44       20.31      1.95 o
   4  13   1        4.45        6.00      1.82 o
   5  13   1        9.57        9.57      2.71 o
   6  13   1        3.91        0.73      3.11 o
   7  13   1        3.67        7.11      4.53 o
   8  13   1        0.59       -5.62      3.74 o
  -8  14   1       33.88       45.44      6.95 o
  -7  14   1       15.32       17.21      3.29 o
  -6  14   1       69.20       62.18      4.57 o
  -5  14   1      177.54      170.97      5.19 o
  -4  14   1      189.50      177.74      4.81 o
  -3  14   1      597.13      573.65     10.68 o
  -2  14   1      104.62       97.08      3.30 o
  -1  14   1      110.98      101.50      3.60 o
   0  14   1       22.90       23.02      1.96 o
   1  14   1       91.17      102.47      5.70 o
   2  14   1      580.73      589.78     12.31 o
   3  14   1      395.55      406.63     10.72 o
   4  14   1      101.80      108.29      4.50 o
   5  14   1        0.40        3.79      2.75 o
   6  14   1        4.52        1.67      3.03 o
   7  14   1        1.16       10.98      4.51 o
   8  14   1        0.00        3.98      4.76 o
  -8  15   1        1.01       -3.29      5.19 o
  -7  15   1        6.02        6.31      2.91 o
  -6  15   1       12.38       12.19      3.03 o
  -5  15   1      138.78      138.13      4.71 o
  -4  15   1      214.53      212.58      6.02 o
  -3  15   1      117.76      111.63      8.93 o
  -2  15   1       86.59       85.36      3.79 o
  -1  15   1        1.92        1.64      1.38 o
   0  15   1       11.82        7.47      1.60 o
   1  15   1      100.01       91.38      5.59 o
   2  15   1      556.44      518.33     13.82 o
   3  15   1        8.11        8.98      1.88 o
   4  15   1       39.59       42.38      4.33 o
   5  15   1       76.36       85.39      6.11 o
   6  15   1       14.55       19.23      3.89 o
   7  15   1        7.57        8.79      6.79 o
  -8  16   1        1.57       -0.78      5.81 o
  -7  16   1        0.21       -2.31      3.81 o
  -6  16   1        7.10        4.08      2.99 o
  -5  16   1       16.44       13.73      2.80 o
  -4  16   1        0.65        0.00      2.02 o
  -3  16   1       37.86       32.61      3.69 o
  -2  16   1       16.47       17.46      2.12 o
  -1  16   1      256.23      255.09      6.11 o
   0  16   1        8.20       11.35      1.84 o
   1  16   1       36.60       33.18      4.10 o
   2  16   1       10.45       13.47      3.27 o
   3  16   1      100.89       97.55      6.09 o
   4  16   1       18.87        7.79      3.72 o
   5  16   1        0.17       -1.42      2.73 o
   6  16   1        1.12       -0.38      3.68 o
   7  16   1        0.44        0.75      4.40 o
  -7  17   1        1.08        1.72      4.09 o
  -6  17   1        0.26        1.91      3.05 o
  -5  17   1       32.77       34.61      4.80 o
  -4  17   1        1.81       -0.33      2.59 o
  -3  17   1       70.33       78.58      9.22 o
  -2  17   1       91.07       99.27      8.65 o
  -1  17   1      207.75      205.67      5.18 o
   0  17   1       95.88      106.13      3.97 o
   1  17   1       19.58       17.02      3.44 o
   2  17   1       66.13       61.66      4.46 o
   3  17   1       12.94       14.59      3.37 o
   4  17   1        1.49        2.43      2.72 o
   5  17   1        6.64        5.63      4.16 o
   6  17   1        0.97        0.07      4.18 o
   7  17   1        0.47        4.63      4.94 o
  -7  18   1        4.35        7.54      4.89 o
  -6  18   1       13.37       14.47      4.92 o
  -5  18   1       31.18       50.58     10.18 o
  -4  18   1        1.21        0.83      2.16 o
  -3  18   1      104.89      122.00      6.59 o
  -2  18   1        2.38        0.69      2.01 o
  -1  18   1       16.59       19.92      2.64 o
   0  18   1       20.06       19.80      3.04 o
   1  18   1        0.11       -2.09      1.96 o
   2  18   1       82.65       90.16      5.19 o
   3  18   1       28.53       31.56      4.11 o
   4  18   1       23.02       24.91      4.04 o
   5  18   1        0.79       -0.29      3.18 o
   6  18   1        0.13        2.28      4.27 o
  -7  19   1        0.00       -7.59      5.39 o
  -6  19   1        3.39        0.31      4.02 o
  -5  19   1       11.49       11.01      3.53 o
  -4  19   1        3.24        9.33      2.68 o
  -3  19   1        4.51        7.44      3.04 o
  -2  19   1        5.29        4.45      1.88 o
  -1  19   1        0.14        0.77      1.67 o
   0  19   1       32.73       27.28      4.03 o
   1  19   1       22.17       23.73      4.60 o
   2  19   1       47.83       43.10      5.72 o
   3  19   1        8.22        2.66      3.02 o
   4  19   1        1.37       -1.41      3.02 o
   5  19   1       19.64       22.00      5.40 o
   6  19   1       10.14       11.23      5.18 o
  -6  20   1       17.94       12.87      6.76 o
  -5  20   1       25.66       28.96      5.58 o
  -4  20   1        2.58        1.52      2.96 o
  -3  20   1       10.46        9.53      4.83 o
  -2  20   1       33.72       28.97      2.74 o
  -1  20   1        0.46       -0.24      2.07 o
   0  20   1        0.05       -2.48      2.37 o
   1  20   1        0.01        0.37      2.96 o
   2  20   1       23.33       27.58      5.27 o
   3  20   1        0.32       -2.15      2.92 o
   4  20   1        4.60        7.37      4.33 o
   5  20   1        1.71        3.91      4.44 o
  -6  21   1        0.40        6.01      6.65 o
  -5  21   1       56.30       68.14     10.80 o
  -4  21   1       10.99        7.04      4.08 o
  -3  21   1       18.56       18.56      4.76 o
  -2  21   1       51.64       50.54      6.21 o
  -1  21   1        2.53       -0.14      2.52 o
   0  21   1        6.03        4.97      3.97 o
   1  21   1        3.60        4.92      3.38 o
   2  21   1       39.36       46.17      7.79 o
   3  21   1       15.61       19.67      8.20 o
   4  21   1        9.54       11.08      5.18 o
   5  21   1       22.20       29.56      6.42 o
  -5  22   1        0.01        0.58      6.29 o
  -4  22   1       26.66       17.39      7.77 o
  -3  22   1       17.25       15.40      7.22 o
  -2  22   1       21.00       21.65      9.58 o
  -1  22   1       22.16       22.70      5.07 o
   0  22   1        3.82       -0.90      4.93 o
   1  22   1       13.42       13.23      6.78 o
   2  22   1        0.65       -2.35      3.19 o
   3  22   1       26.85       20.63      5.61 o
   4  22   1       24.88       25.14      6.08 o
  -4  23   1        0.15        4.63      6.94 o
  -3  23   1        0.59       -0.71      5.90 o
  -2  23   1        4.12        5.60      6.60 o
   0  23   1        2.94        2.99      4.11 o
   1  23   1        2.08        3.43      4.44 o
   2  23   1       23.13       23.09      5.80 o
   3  23   1        6.33        0.49      4.69 o
   4  23   1        1.13       -2.82      4.72 o
  -3  24   1        3.90       -1.07      6.73 o
  -2  24   1        0.03       -1.45      6.52 o
  -1  24   1        1.39        2.45      6.26 o
   0  24   1        0.03        0.36      6.39 o
   1  24   1        3.42        4.53      7.17 o
   2  24   1        0.00       -7.98      6.10 o
   3  24   1        1.88       -7.93      5.29 o
  -2  25   1       14.11        5.36      7.46 o
  -1  25   1        0.03       -6.88      6.42 o
   0  25   1        3.56       -1.56      7.10 o
   1  25   1        0.27       -7.15      4.77 o
 -10   0   2       21.69       23.20      7.90 o
  -9   0   2        4.28        6.65      3.95 o
  -8   0   2       76.91       84.35      5.68 o
  -7   0   2      282.04      246.78     11.89 o
  -6   0   2       49.65       53.14      3.84 o
  -5   0   2     1580.83     1566.05     30.69 o
  -4   0   2      147.67      135.09      4.80 o
  -3   0   2      430.08      510.46      7.79 o
  -2   0   2     8202.21     8030.87    138.84 o
  -1   0   2     1755.46     1782.04     45.57 o
   0   0   2     7267.85     7216.34    105.15 o
   1   0   2      254.70      307.01      4.80 o
   2   0   2      247.76      221.77      6.47 o
   3   0   2       26.25       35.20      2.83 o
   4   0   2       23.30       25.77      2.58 o
   5   0   2      282.27      288.52      9.02 o
   6   0   2        0.42       -0.11      2.35 o
   7   0   2       68.28       72.93      7.63 o
   8   0   2        2.06       -2.75      4.40 o
   9   0   2        5.35        1.82      5.09 o
 -10   1   2       24.47       29.55      5.32 o
  -9   1   2        6.74        2.86      2.64 o
  -8   1   2       72.62       66.12      3.62 o
  -7   1   2      140.87      151.75      4.43 o
  -6   1   2      171.44      166.16      4.49 o
  -5   1   2       18.09       20.56      2.22 o
  -4   1   2       51.95       52.97      2.16 o
  -3   1   2     6049.16     6145.83     49.64 o
  -2   1   2        0.02       -0.10      0.34 o
   0   1   2     1156.89     1249.10     11.86 o
   1   1   2     7469.08     7707.52     71.57 o
   2   1   2      703.96      761.33      7.59 o
   3   1   2      885.39      895.33      8.51 o
   4   1   2      344.21      383.84      6.08 o
   5   1   2       41.06       35.29      2.03 o
   6   1   2       52.33       51.36      4.05 o
   7   1   2        2.85        2.16      2.82 o
   8   1   2       12.36        7.26      3.35 o
   9   1   2        0.31       -0.38      3.58 o
 -10   2   2        3.75        6.99      3.78 o
  -9   2   2        3.80        8.84      2.61 o
  -8   2   2        1.75        4.77      2.00 o
  -7   2   2        5.69        4.30      1.94 o
  -6   2   2       26.71       23.81      2.16 o
  -5   2   2        0.57       -0.97      1.03 o
  -4   2   2      468.14      483.20      6.08 o
  -3   2   2      104.39       99.07      2.06 o
  -2   2   2      776.67      751.67      6.47 o
  -1   2   2      885.45      849.92      7.39 o
   0   2   2     4679.34     4806.18     50.11 o
   1   2   2        0.47        0.85      1.03 o
   2   2   2      420.78      430.37      4.64 o
   3   2   2      480.26      491.41      6.12 o
   4   2   2       62.74       61.28      2.19 o
   5   2   2        1.62        1.13      1.44 o
   6   2   2        0.03       -1.08      1.91 o
   7   2   2       13.90       10.13      3.69 o
   8   2   2        3.22        0.86      3.06 o
   9   2   2        1.71        0.80      3.69 o
 -10   3   2        0.25       -0.16      3.34 o
  -9   3   2       77.01       82.73      4.78 o
  -8   3   2      167.04      171.20      6.57 o
  -7   3   2       27.89       28.62      2.77 o
  -6   3   2      140.20      129.97      4.04 o
  -5   3   2       61.92       59.40      2.73 o
  -4   3   2        2.14        6.99      1.30 o
  -3   3   2      150.44      120.98      2.32 o
  -2   3   2     3690.12     3785.71     29.22 o
  -1   3   2       41.16       44.11      0.98 o
   0   3   2     1280.44     1304.81     17.29 o
   1   3   2        0.05       -0.90      0.60 o
   2   3   2       69.65       59.33      1.76 o
   3   3   2       33.07       41.15      2.12 o
   4   3   2       69.55       78.66      2.96 o
   5   3   2       20.44       14.61      1.76 o
   6   3   2        0.20       -0.04      2.83 o
   7   3   2        5.38       -1.85      2.68 o
   8   3   2        1.55        2.42      3.10 o
   9   3   2        4.43        3.88      3.71 o
 -10   4   2       10.22       10.22      4.95 o
  -9   4   2        0.48       -2.14      2.23 o
  -8   4   2        5.72        6.62      2.27 o
  -7   4   2      593.39      557.82      9.86 o
  -6   4   2      117.92      113.59      4.28 o
  -5   4   2     1012.57     1011.87     13.52 o
  -4   4   2        0.56        4.09      0.91 o
  -3   4   2      450.56      514.42      5.05 o
  -2   4   2     2203.25     2306.68     16.62 o
  -1   4   2      733.08      671.10      6.07 o
   0   4   2     1707.25     1673.36     19.58 o
   1   4   2      692.45      685.45      8.19 o
   2   4   2      948.40      927.97      8.95 o
   3   4   2      179.15      165.46      3.20 o
   4   4   2       77.09       87.48      3.05 o
   5   4   2       29.45       33.04      2.59 o
   6   4   2        5.33        6.46      2.56 o
   7   4   2       14.51       15.48      3.78 o
   8   4   2        0.00        2.07      3.10 o
   9   4   2        1.60        1.76      3.58 o
 -10   5   2        0.17       -3.15      3.56 o
  -9   5   2        1.47        1.98      2.22 o
  -8   5   2        1.05        0.15      1.93 o
  -7   5   2       46.26       45.48      3.24 o
  -6   5   2      385.64      381.75      7.25 o
  -5   5   2       71.89       64.45      2.92 o
  -4   5   2       18.76       17.64      1.41 o
  -3   5   2      928.93      912.89      8.15 o
  -2   5   2       19.29       18.98      0.91 o
  -1   5   2      105.43      113.29      1.99 o
   0   5   2        1.82        2.21      0.76 o
   1   5   2      923.07      874.74     10.29 o
   2   5   2     1365.83     1370.92     13.88 o
   3   5   2        4.61        5.81      1.12 o
   4   5   2      152.03      142.00      3.59 o
   5   5   2       19.51       10.19      2.06 o
   6   5   2       17.41       11.09      2.75 o
   7   5   2       28.40       33.69      6.30 o
   8   5   2        0.07       -2.14      4.26 o
 -10   6   2        0.27       -1.53      3.14 o
  -9   6   2        5.39        4.85      2.39 o
  -8   6   2        6.49        2.83      2.93 o
  -7   6   2        3.12        4.18      1.95 o
  -6   6   2        0.82        3.11      1.61 o
  -5   6   2        2.60        4.87      1.29 o
  -4   6   2       43.78       54.05      2.24 o
  -3   6   2       68.44       83.44      1.77 o
  -2   6   2       49.64       49.10      2.00 o
  -1   6   2      154.32      152.28      2.27 o
   0   6   2       21.58       21.36      1.23 o
   1   6   2        4.78        7.30      1.01 o
   2   6   2      275.25      316.18      5.26 o
   3   6   2      244.40      282.80      5.54 o
   4   6   2       93.80       92.27      3.75 o
   5   6   2       50.72       49.21      3.16 o
   6   6   2       21.94       19.42      3.78 o
   7   6   2        0.39        2.14      3.08 o
   8   6   2        0.20        4.18      3.48 o
 -10   7   2        0.17       -2.40      3.37 o
  -9   7   2       10.57       14.26      2.74 o
  -8   7   2       65.00       60.38      3.63 o
  -7   7   2        0.18       -1.57      1.65 o
  -6   7   2       10.17        9.10      1.74 o
  -5   7   2       44.36       42.04      2.38 o
  -4   7   2       20.79       21.44      1.42 o
  -3   7   2      521.90      499.63      5.89 o
  -2   7   2      318.03      337.31      3.82 o
  -1   7   2     1184.13     1167.49     10.95 o
   0   7   2        3.98        4.66      1.04 o
   1   7   2      790.31      859.34     14.68 o
   2   7   2      476.91      506.11      9.13 o
   3   7   2        2.54        4.70      1.37 o
   4   7   2       66.68       61.37      4.74 o
   5   7   2        0.29        0.42      1.58 o
   6   7   2       48.35       45.82      3.69 o
   7   7   2        0.93        0.59      3.01 o
   8   7   2        0.02        4.27      3.44 o
 -10   8   2       15.11       23.68      4.79 o
  -9   8   2        9.42       16.01      3.08 o
  -8   8   2        0.73        2.87      1.92 o
  -7   8   2      181.48      179.45      5.46 o
  -6   8   2       64.88       56.78      3.29 o
  -5   8   2       38.63       32.68      1.96 o
  -4   8   2      180.40      165.28      3.68 o
  -3   8   2      104.39      105.46      2.43 o
  -2   8   2     1026.22      932.18      9.49 o
  -1   8   2      350.19      391.57      5.38 o
   0   8   2      907.24      912.96     24.40 o
   1   8   2      348.58      383.09      7.90 o
   2   8   2        7.07        7.56      1.56 o
   3   8   2      221.02      227.60      5.11 o
   4   8   2       26.23       26.09      2.71 o
   5   8   2       33.89       38.05      3.51 o
   6   8   2        0.02       -0.54      2.35 o
   7   8   2       21.14       24.59      4.25 o
   8   8   2        2.61        8.37      4.99 o
 -10   9   2        0.01       -1.36      4.54 o
  -9   9   2       35.97       41.47      8.93 o
  -8   9   2       10.77       15.67      3.13 o
  -7   9   2       16.40       11.90      2.44 o
  -6   9   2       38.73       45.37      3.43 o
  -5   9   2       16.40       18.89      1.69 o
  -4   9   2      341.23      336.71      5.69 o
  -3   9   2     1298.85     1340.05     14.20 o
  -2   9   2     1667.63     1657.57     16.97 o
  -1   9   2      486.85      444.34      5.56 o
   0   9   2     1292.33     1261.88     28.91 o
   1   9   2      213.04      217.23      7.48 o
   2   9   2      209.38      195.07      5.16 o
   3   9   2       50.55       52.01      3.20 o
   4   9   2      140.72      142.62      5.16 o
   5   9   2        8.14        6.95      2.45 o
   6   9   2        4.90        8.51      2.76 o
   7   9   2       44.23       48.78      5.35 o
   8   9   2        0.97        5.13      3.66 o
 -10  10   2        0.13        2.49      4.83 o
  -9  10   2        0.60        1.37      3.37 o
  -8  10   2        8.29       13.18      2.63 o
  -7  10   2      109.59       92.68      5.33 o
  -6  10   2      155.87      157.59      6.12 o
  -5  10   2        9.34        7.45      1.60 o
  -4  10   2       46.08       43.82      2.37 o
  -3  10   2      214.74      207.36      4.33 o
  -2  10   2      155.21      160.99      3.60 o
  -1  10   2        1.82        1.33      1.07 o
   0  10   2     1159.38     1274.09     20.04 o
   1  10   2       22.66       27.29      1.27 o
   2  10   2       29.18       37.07      2.43 o
   3  10   2      119.48      130.22      4.55 o
   4  10   2       54.66       54.56      3.83 o
   5  10   2       10.58       10.29      2.71 o
   6  10   2       44.63       39.42      4.01 o
   7  10   2        1.79        3.31      3.30 o
   8  10   2        0.10        7.53      3.86 o
  -9  11   2        6.83        9.68      4.05 o
  -8  11   2        0.84        2.29      2.48 o
  -7  11   2        0.63        3.57      1.99 o
  -6  11   2      700.82      700.49     12.53 o
  -5  11   2       29.67       25.82      2.25 o
  -4  11   2      220.04      228.60      4.95 o
  -3  11   2      761.48      755.53     10.15 o
  -2  11   2      325.41      340.61      6.19 o
  -1  11   2     1679.24     1731.11     17.53 o
   0  11   2       56.49       44.73      3.97 o
   1  11   2      475.63      489.37      7.72 o
   2  11   2      402.59      430.38      6.68 o
   3  11   2       24.77       23.55      2.52 o
   4  11   2      152.77      165.33      8.56 o
   5  11   2        5.37        8.22      2.54 o
   6  11   2        5.42        7.43      2.89 o
   7  11   2        2.76       -1.73      3.06 o
   8  11   2        0.82        3.14      5.27 o
  -9  12   2        9.66       16.75      4.47 o
  -8  12   2        0.75        2.02      2.99 o
  -7  12   2       35.85       45.45      4.11 o
  -6  12   2        0.40        3.91      2.12 o
  -5  12   2      259.78      260.95      5.65 o
  -4  12   2      418.89      414.29      6.94 o
  -3  12   2       52.30       47.22      2.55 o
  -2  12   2      815.13      834.75     11.84 o
  -1  12   2       28.31       38.47      2.07 o
   0  12   2      224.72      219.65      5.79 o
   1  12   2       22.17       22.11      2.17 o
   2  12   2       90.39       90.47      4.18 o
   3  12   2      660.77      642.58     11.56 o
   4  12   2      191.60      188.04      6.03 o
   5  12   2       26.81       28.05      4.80 o
   6  12   2        8.91        5.61      2.75 o
   7  12   2        0.53        1.44      3.26 o
  -9  13   2       16.18       18.79      4.72 o
  -8  13   2        0.73        1.04      3.24 o
  -7  13   2       40.13       35.01      3.30 o
  -6  13   2      194.63      208.77      7.09 o
  -5  13   2       43.68       48.54      4.10 o
  -4  13   2       62.57       68.23      3.18 o
  -3  13   2      236.69      229.62      4.98 o
  -2  13   2       30.85       35.64      2.51 o
  -1  13   2      419.80      394.68      6.40 o
   0  13   2       43.84       40.42      2.93 o
   1  13   2      295.43      281.89     13.96 o
   2  13   2      450.08      470.06      8.11 o
   3  13   2      131.36      122.95      7.14 o
   4  13   2       46.96       45.65      3.68 o
   5  13   2        2.54        6.49      2.98 o
   6  13   2        3.76        7.51      4.02 o
   7  13   2       10.16       15.39      5.08 o
  -9  14   2        0.29       -5.35      8.27 o
  -8  14   2        0.60        1.52      3.49 o
  -7  14   2        0.47        0.54      2.14 o
  -6  14   2       23.17       27.97      2.93 o
  -5  14   2       61.98       56.77      3.23 o
  -4  14   2       71.68       70.85      3.33 o
  -3  14   2        3.79        3.61      1.73 o
  -2  14   2       64.45       56.86      3.09 o
  -1  14   2       23.07       23.57      1.62 o
   0  14   2        2.22        3.23      1.68 o
   1  14   2        0.52        1.60      1.08 o
   2  14   2       11.80        7.18      2.08 o
   3  14   2       58.52       50.95      3.85 o
   4  14   2       51.94       42.51      6.57 o
   5  14   2        3.46       -1.49      2.76 o
   6  14   2        6.90       10.16      4.37 o
   7  14   2        0.56       -0.53      4.01 o
  -8  15   2        3.50        2.16      5.51 o
  -7  15   2        0.96       -2.77      2.47 o
  -6  15   2       37.42       41.03      3.76 o
  -5  15   2       21.37       23.31      2.73 o
  -4  15   2      172.30      182.62      7.87 o
  -3  15   2      232.95      227.26      5.80 o
  -2  15   2       51.94       52.17      3.39 o
  -1  15   2      181.92      172.06      3.98 o
   0  15   2      404.47      393.10      9.23 o
   2  15   2        5.49        8.62      2.17 o
   3  15   2       61.33       59.94      5.11 o
   4  15   2       55.92       63.06      5.24 o
   5  15   2        1.53        0.78      2.87 o
   6  15   2        7.05       16.66      4.94 o
   7  15   2        6.93        7.22      4.83 o
  -8  16   2        0.30       -1.54      5.17 o
  -7  16   2        2.50       -3.41      3.08 o
  -6  16   2       18.35       16.96      2.73 o
  -5  16   2      111.29      120.11      5.52 o
  -4  16   2       98.06      102.57      4.16 o
  -3  16   2      287.66      268.33     10.86 o
  -2  16   2     1092.17     1070.42     17.12 o
  -1  16   2      132.71      130.43      4.95 o
   0  16   2       18.26       10.54      2.40 o
   1  16   2       37.87       44.97      7.55 o
   2  16   2        4.75       -0.47      4.44 o
   3  16   2       38.67       35.23      6.47 o
   4  16   2      105.98      113.25      6.95 o
   5  16   2       70.71       68.11     16.48 o
   6  16   2       32.65       41.77      6.51 o
  -8  17   2        1.34       -3.11      8.17 o
  -7  17   2       22.50       18.28     11.33 o
  -6  17   2        2.25       -1.79      2.43 o
  -5  17   2        2.72        1.60      2.01 o
  -4  17   2       13.47       14.33      3.07 o
  -3  17   2        1.77       -1.33      1.91 o
  -2  17   2        2.12        6.28      2.17 o
  -1  17   2       13.94       21.22      4.59 o
   0  17   2        9.92        7.71      2.24 o
   1  17   2        4.84        4.02      4.51 o
   2  17   2        0.97        3.49      4.95 o
   3  17   2       22.81       19.44      3.61 o
   4  17   2        0.11        2.34      4.35 o
   5  17   2        4.76        9.64      4.27 o
   6  17   2       10.20        9.91      4.93 o
  -7  18   2        1.21       -0.86      5.87 o
  -6  18   2       32.79       36.32      4.81 o
  -5  18   2       23.69       26.00      3.28 o
  -4  18   2       13.67       20.47      2.91 o
  -3  18   2        4.28        5.50      2.30 o
  -2  18   2        2.01        4.26      1.70 o
  -1  18   2       52.52       41.43      3.35 o
   0  18   2        2.05        2.96      2.53 o
   1  18   2        6.62        4.65      5.06 o
   2  18   2        2.24        2.68      5.11 o
   3  18   2        0.11       -2.59      3.69 o
   4  18   2        0.04        1.94      3.72 o
   5  18   2        3.83        7.44      4.55 o
   6  18   2        2.26       -0.95      4.48 o
  -7  19   2        0.08       -3.32      6.04 o
  -6  19   2        2.70        5.48      5.93 o
  -5  19   2        7.66        6.71      4.08 o
  -4  19   2       24.90       30.89      3.40 o
  -3  19   2       25.83       28.39      3.25 o
  -2  19   2        5.93        4.12      2.63 o
  -1  19   2        0.09       -0.28      2.49 o
   0  19   2       59.24       63.53      5.18 o
   1  19   2       34.94       44.20      7.34 o
   2  19   2        0.63       -4.31      3.26 o
   3  19   2        0.99        5.10      3.92 o
   4  19   2       12.51        9.29      4.64 o
   5  19   2        1.81       -0.47      4.17 o
  -6  20   2        6.66        2.97      6.37 o
  -5  20   2       20.43       21.54      5.06 o
  -4  20   2       85.84      110.32      6.69 o
  -3  20   2       15.08       11.10      4.10 o
  -2  20   2       51.47       49.84      4.76 o
  -1  20   2        3.36        2.04      3.54 o
   0  20   2        5.02        4.89      3.03 o
   1  20   2       19.48       26.97      8.04 o
   2  20   2       14.16       10.18      4.32 o
   3  20   2       14.35        8.92      4.66 o
   4  20   2        0.81        0.30      4.00 o
   5  20   2       11.94       11.80      5.32 o
  -6  21   2        0.00        1.36      5.89 o
  -5  21   2        2.52       -1.37      5.61 o
  -4  21   2        3.24        0.51      3.86 o
  -3  21   2        1.13        4.23      3.99 o
  -2  21   2        1.99        3.00      2.85 o
  -1  21   2        0.93        0.19      2.97 o
   0  21   2        0.01        1.33      2.83 o
   1  21   2        2.89        4.16      3.81 o
   2  21   2        0.04       -3.34      3.71 o
   3  21   2        6.17        5.53      4.48 o
   4  21   2        0.41       -4.77      6.56 o
  -5  22   2       18.24       22.28      8.11 o
  -4  22   2        1.03       -0.32      5.60 o
  -3  22   2       30.61       36.36      7.88 o
  -2  22   2       90.88       83.52     16.69 o
  -1  22   2       67.52       60.32      5.63 o
   0  22   2        0.49        1.86      3.30 o
   1  22   2        0.59       -4.49      5.04 o
   2  22   2        0.78       -0.72      3.48 o
   3  22   2        0.21       -2.17      4.47 o
   4  22   2       20.19       29.18      6.46 o
  -5  23   2        2.27       -0.35      6.34 o
  -4  23   2       27.07       32.68      9.20 o
  -3  23   2       22.47       17.91      7.50 o
  -2  23   2        0.41       -1.72      3.88 o
  -1  23   2       25.19       35.25      6.02 o
   0  23   2       14.38       16.65      5.14 o
   1  23   2        0.13        0.01      7.05 o
   2  23   2        0.51        1.57      4.80 o
   3  23   2       15.81       15.52      5.52 o
  -4  24   2        5.24       -0.42      7.06 o
  -3  24   2        4.38        1.04      6.79 o
  -2  24   2        6.07       10.29      7.40 o
  -1  24   2        0.00        1.33      7.42 o
   0  24   2       29.47       24.24      5.93 o
   1  24   2        7.38        3.70      5.06 o
   2  24   2        2.78       -0.14      4.75 o
  -2  25   2        0.01       -3.10      6.53 o
  -1  25   2       19.25       32.06      9.45 o
   0  25   2        0.29       -6.53      6.37 o
 -11   1   3        0.32        3.22      4.65 o
 -10   1   3        3.14        4.03      2.94 o
  -9   1   3       23.50       26.51      2.80 o
  -8   1   3       61.06       59.17      4.02 o
  -7   1   3      917.82      862.85     12.99 o
  -6   1   3       49.08       50.65      2.78 o
  -5   1   3      156.07      134.98      4.75 o
  -4   1   3     2123.59     2168.59     18.82 o
  -3   1   3      438.40      452.68      4.45 o
  -2   1   3     1722.49     1730.27     18.26 o
  -1   1   3        6.82        4.50      0.89 o
   0   1   3     3756.72     3783.16     34.12 o
   1   1   3       89.62       89.30      2.64 o
   2   1   3      129.60      128.92      2.34 o
   3   1   3     1099.81     1104.80     11.12 o
   4   1   3       28.78       28.69      2.63 o
   5   1   3        9.10        7.29      2.13 o
   6   1   3        1.53        0.83      2.67 o
   7   1   3        3.73        6.02      2.96 o
   8   1   3        0.01       -1.13      3.69 o
 -11   2   3        4.23       10.06      5.30 o
 -10   2   3       32.36       44.09      4.46 o
  -9   2   3        0.25       -0.35      1.91 o
  -8   2   3      184.53      177.85      5.03 o
  -7   2   3      226.99      217.16      5.65 o
  -6   2   3      466.11      433.55      7.55 o
  -5   2   3     1001.70     1024.24     12.34 o
  -4   2   3      100.98       87.44      2.89 o
  -3   2   3      848.96      775.14      6.96 o
  -2   2   3     3606.43     3689.87     34.24 o
  -1   2   3      677.26      678.03      8.05 o
   0   2   3     1924.69     1870.21     19.15 o
   1   2   3     2123.65     2076.49     21.80 o
   2   2   3      152.02      128.69      2.54 o
   3   2   3       77.45       76.73      3.19 o
   4   2   3      228.07      230.72      4.30 o
   5   2   3        3.52       12.66      2.28 o
   6   2   3       49.06       39.01      4.13 o
   7   2   3        0.16       -1.81      2.58 o
   8   2   3        0.45       -1.25      3.19 o
 -11   3   3        4.68       11.69      5.39 o
 -10   3   3        0.69        1.98      2.86 o
  -9   3   3      104.43      105.81      5.15 o
  -8   3   3       12.58       11.46      2.95 o
  -7   3   3       83.80       77.11      4.35 o
  -6   3   3      371.07      393.05      6.63 o
  -5   3   3       35.09       34.62      2.63 o
  -4   3   3     1272.48     1267.02     12.28 o
  -3   3   3       59.41       70.08      1.27 o
  -2   3   3     1783.24     1716.79     13.92 o
  -1   3   3      275.44      261.25      3.43 o
   0   3   3      281.77      303.80      4.30 o
   1   3   3       86.22       72.52      2.73 o
   2   3   3        7.34       10.58      1.00 o
   3   3   3      476.50      483.28      6.08 o
   4   3   3        5.49        5.28      1.53 o
   5   3   3      120.02      107.23      4.59 o
   6   3   3        9.59        4.13      2.60 o
   7   3   3        0.85       -3.84      2.56 o
   8   3   3        2.66        2.23      3.23 o
 -10   4   3        7.31        9.24      3.66 o
  -9   4   3        7.12        7.92      2.48 o
  -8   4   3        4.95        2.94      2.00 o
  -7   4   3      159.22      152.51      5.50 o
  -6   4   3        1.18        1.62      1.37 o
  -5   4   3      234.78      246.21      4.54 o
  -4   4   3     1320.93     1498.19     14.25 o
  -3   4   3      451.52      522.65      5.18 o
  -2   4   3       19.00       16.88      0.75 o
  -1   4   3       31.03       37.35      1.29 o
   0   4   3       22.41       22.60      1.51 o
   1   4   3     2020.61     2186.41     24.27 o
   2   4   3        2.05        3.27      0.87 o
   3   4   3        4.48        2.76      1.62 o
   4   4   3      223.11      227.55      4.64 o
   5   4   3        0.10       -2.54      1.70 o
   6   4   3        0.88       -2.65      2.34 o
   7   4   3        0.09        0.44      2.86 o
   8   4   3        0.84        2.25      3.16 o
 -10   5   3       11.31       14.09      3.44 o
  -9   5   3        0.35       -1.14      2.37 o
  -8   5   3        0.88        1.24      2.04 o
  -7   5   3     1004.73      958.06     14.11 o
  -6   5   3        0.10        0.52      1.43 o
  -5   5   3       85.60       83.22      4.16 o
  -4   5   3      956.41      985.37     10.66 o
  -3   5   3     3778.21     4228.53     34.91 o
  -2   5   3        2.43        0.38      0.52 o
  -1   5   3      285.55      297.91      4.17 o
   0   5   3     1012.28     1034.68     20.01 o
   1   5   3      209.76      227.15      3.90 o
   2   5   3      497.06      497.46      6.23 o
   3   5   3      479.58      463.22      6.29 o
   4   5   3       74.22       72.85      3.37 o
   5   5   3       42.50       46.70      3.10 o
   6   5   3        2.81        1.91      3.55 o
   7   5   3        2.91        4.08      2.85 o
   8   5   3        0.18        0.23      3.12 o
 -10   6   3        2.78       -2.79      3.63 o
  -9   6   3       34.63       36.97      3.52 o
  -8   6   3        1.98       -0.61      1.95 o
  -7   6   3        1.35        0.23      1.93 o
  -6   6   3     1331.38     1291.62     17.03 o
  -5   6   3       55.34       61.07      3.04 o
  -4   6   3      175.63      149.86      3.41 o
  -3   6   3      379.05      376.35      4.38 o
  -2   6   3     1676.63     1736.07     15.12 o
  -1   6   3      843.57      785.75      7.75 o
   0   6   3      252.36      325.32      4.93 o
   1   6   3       44.28       44.99      2.61 o
   2   6   3       49.65       48.35      1.90 o
   3   6   3      166.18      157.40      3.90 o
   4   6   3      142.04      146.27      4.00 o
   5   6   3      136.64      151.24      5.18 o
   6   6   3        0.43       -3.27      2.35 o
   7   6   3        4.07        8.31      3.23 o
   8   6   3        0.09       -3.46      3.18 o
 -10   7   3        0.27        3.11      3.53 o
  -9   7   3       18.64       15.54      3.02 o
  -8   7   3        5.53        6.02      2.10 o
  -7   7   3       61.84       63.45      3.66 o
  -6   7   3        1.51       -2.30      1.53 o
  -5   7   3      180.74      167.92      4.41 o
  -4   7   3       14.93        9.94      1.31 o
  -3   7   3       18.73       19.59      1.11 o
  -2   7   3       13.69       11.37      0.89 o
  -1   7   3        6.37        3.25      0.76 o
   0   7   3       18.84       22.10      0.98 o
   1   7   3        4.47        6.76      1.01 o
   2   7   3      111.93       98.66      3.71 o
   3   7   3        8.65        9.11      1.58 o
   4   7   3        9.62        7.78      1.84 o
   5   7   3       48.63       48.04      4.05 o
   6   7   3        0.31       -0.34      2.67 o
   7   7   3        0.00        2.82      3.36 o
   8   7   3       11.07        9.31      3.84 o
 -10   8   3        1.10        3.14      3.61 o
  -9   8   3        4.07        3.05      2.53 o
  -8   8   3       27.05       25.01      3.76 o
  -7   8   3       47.59       52.41      4.27 o
  -6   8   3        2.04       -1.36      1.64 o
  -5   8   3       64.85       66.24      3.32 o
  -4   8   3        9.91       11.87      1.29 o
  -3   8   3     1156.56     1172.52     11.36 o
  -2   8   3        0.39        0.06      0.74 o
  -1   8   3      665.57      695.53      8.60 o
   0   8   3       11.17        9.70      1.23 o
   1   8   3      202.52      209.16      4.68 o
   2   8   3       17.76       18.73      2.27 o
   3   8   3        0.09        0.41      1.50 o
   4   8   3       61.05       54.44      3.90 o
   5   8   3        1.73        3.33      2.46 o
   6   8   3        0.25       -1.41      2.71 o
   7   8   3        3.12       -3.13      4.38 o
   8   8   3        0.00        3.12      3.48 o
 -10   9   3        0.01        7.22      5.08 o
  -9   9   3       19.97       18.10      3.42 o
  -8   9   3        4.08        4.63      2.34 o
  -7   9   3      239.13      245.53      6.21 o
  -6   9   3      188.73      199.74      5.03 o
  -5   9   3       37.97       37.25      2.24 o
  -4   9   3      266.03      255.09      4.37 o
  -3   9   3      338.54      319.15      6.85 o
  -2   9   3      752.79      710.37      8.19 o
  -1   9   3       42.78       44.36      1.97 o
   0   9   3      147.22      172.08      4.75 o
   1   9   3        0.02        0.34      1.19 o
   2   9   3       42.11       36.09      3.14 o
   3   9   3      206.81      210.10      5.31 o
   4   9   3        9.37       18.96      2.89 o
   5   9   3       44.92       41.44      3.91 o
   6   9   3        0.00        1.44      2.84 o
   7   9   3        1.99        3.42      3.33 o
 -10  10   3        3.26        7.62      5.16 o
  -9  10   3        0.02        2.53      2.71 o
  -8  10   3       19.39       24.86      3.39 o
  -7  10   3       29.10       34.88      2.86 o
  -6  10   3      219.88      224.99      6.66 o
  -5  10   3      620.69      618.56      8.94 o
  -4  10   3      365.16      393.15      5.86 o
  -3  10   3     1811.26     1845.97     19.13 o
  -2  10   3      226.96      218.11      3.99 o
  -1  10   3      103.89       98.24      3.55 o
   0  10   3        9.86        6.06      1.47 o
   1  10   3      367.32      409.78      6.99 o
   2  10   3      321.90      309.53      8.10 o
   3  10   3        0.18       -2.01      1.75 o
   4  10   3      362.30      370.90     13.45 o
   5  10   3        3.18        8.30      2.70 o
   6  10   3        3.71        0.45      3.12 o
   7  10   3        5.21        5.66      3.58 o
 -10  11   3        0.28        3.89      6.70 o
  -9  11   3        7.71        7.73      3.10 o
  -8  11   3        8.37        9.78      2.88 o
  -7  11   3       70.51       65.61      4.52 o
  -6  11   3       40.83       42.01      3.66 o
  -5  11   3      192.47      189.89      4.48 o
  -4  11   3        4.59        6.63      1.26 o
  -3  11   3      827.31      864.83     11.34 o
  -2  11   3      568.76      528.73      5.63 o
  -1  11   3        0.02        0.21      1.17 o
   0  11   3        9.14       11.42      2.02 o
   1  11   3       72.28       53.30      4.40 o
   2  11   3      185.67      204.69      5.32 o
   3  11   3        4.27        6.64      2.51 o
   4  11   3       26.81       35.89      3.98 o
   5  11   3      134.60      128.44      6.48 o
   6  11   3        4.00        0.97      3.38 o
   7  11   3        1.37       -3.25      4.15 o
  -9  12   3        0.74        2.18      3.37 o
  -8  12   3        0.01       -0.07      2.44 o
  -7  12   3       44.13       48.82      4.13 o
  -6  12   3      147.20      126.38      4.68 o
  -5  12   3       28.81       29.37      2.46 o
  -4  12   3       39.12       53.96      2.46 o
  -3  12   3      168.08      165.48      4.36 o
  -2  12   3      305.70      284.76      4.59 o
  -1  12   3      127.71      140.48      5.34 o
   0  12   3       37.47       38.02      3.94 o
   1  12   3        4.62       10.52      2.81 o
   2  12   3        3.77        2.04      1.59 o
   3  12   3       98.89      101.30      5.04 o
   4  12   3       21.62       24.09      4.21 o
   5  12   3       59.51       55.13      5.13 o
   6  12   3        6.03        8.07      5.95 o
   7  12   3        0.05        2.33      3.65 o
  -9  13   3        4.14        3.75      4.76 o
  -8  13   3        5.97        9.55      3.22 o
  -7  13   3       10.16        7.45      2.69 o
  -6  13   3        0.02        0.67      1.81 o
  -5  13   3      150.30      145.47      4.54 o
  -4  13   3       75.44       66.91      2.97 o
  -3  13   3        8.13        7.38      1.71 o
  -2  13   3       41.71       45.72      2.15 o
  -1  13   3        0.68        1.40      1.55 o
   0  13   3      106.98      105.03      5.03 o
   1  13   3        0.19       -2.12      2.29 o
   2  13   3      439.77      429.04      9.58 o
   3  13   3       17.95       13.46      2.37 o
   4  13   3        0.28       -1.40      2.57 o
   5  13   3       58.58       56.84      6.30 o
   6  13   3        0.90        0.03      3.76 o
   7  13   3        3.35        8.34      4.93 o
  -9  14   3        0.26       -2.06      4.54 o
  -8  14   3       78.69       82.26      6.56 o
  -7  14   3       10.03       12.26      2.95 o
  -6  14   3        2.33        3.09      1.91 o
  -5  14   3      129.78      135.75      4.67 o
  -4  14   3       53.73       51.80      2.64 o
  -3  14   3      103.32      105.57      3.97 o
  -2  14   3       42.53       41.47      1.94 o
  -1  14   3      629.66      612.56     14.72 o
   0  14   3      276.64      282.61      8.26 o
   1  14   3       84.60       71.59      5.91 o
   2  14   3      117.75      117.09      8.06 o
   3  14   3        1.38        0.52      2.45 o
   4  14   3       40.99       37.06      5.92 o
   5  14   3        9.32        5.34      3.86 o
   6  14   3       12.02        9.76      4.47 o
  -9  15   3       14.18       14.87      5.76 o
  -8  15   3        0.44        2.36      3.37 o
  -7  15   3        0.07       -0.55      2.87 o
  -6  15   3       40.69       38.31      3.13 o
  -5  15   3      126.89      114.71      4.49 o
  -4  15   3      105.05      100.48      3.74 o
  -3  15   3       57.74       62.06      6.02 o
  -2  15   3      119.84      120.72      4.09 o
  -1  15   3      240.47      228.94      7.49 o
   0  15   3      173.31      161.42      9.22 o
   1  15   3      201.17      203.23      8.93 o
   2  15   3       61.74       54.91      5.96 o
   3  15   3        1.86        2.56      2.66 o
   4  15   3        1.79        1.93      2.89 o
   5  15   3       14.77       14.81      4.63 o
   6  15   3        1.69        0.48      5.18 o
  -8  16   3        9.48        2.72      5.84 o
  -7  16   3        2.38       -2.35      2.97 o
  -6  16   3       21.50       24.99      4.03 o
  -5  16   3        3.97        1.98      1.83 o
  -4  16   3       13.35       10.92      1.95 o
  -3  16   3       16.67       20.80      2.42 o
  -2  16   3       29.19       32.36      2.86 o
  -1  16   3       31.38       33.35      3.70 o
   0  16   3      122.64      125.52      6.26 o
   1  16   3       76.68       70.19      6.12 o
   2  16   3       33.91       39.38      6.92 o
   3  16   3        8.40       10.25      3.80 o
   4  16   3        0.96       -2.51      3.37 o
   5  16   3        5.83        2.23      3.89 o
   6  16   3        0.36       -2.27      4.31 o
  -8  17   3        0.00        1.18      4.64 o
  -7  17   3        1.56        1.73      3.22 o
  -6  17   3        0.10        2.28      3.08 o
  -5  17   3       24.11       26.24      3.25 o
  -4  17   3       21.16       23.40      2.72 o
  -3  17   3       16.16       18.48      3.05 o
  -2  17   3       67.83       69.76      3.89 o
  -1  17   3        0.15       -0.43      3.00 o
   0  17   3       37.56       30.99      3.80 o
   1  17   3        7.00       11.56      3.79 o
   2  17   3       16.06       16.79      4.47 o
   3  17   3        0.63       -0.11      3.62 o
   4  17   3        2.94        1.51      3.67 o
   5  17   3       16.36       16.05      5.08 o
  -8  18   3        3.42        1.54      5.57 o
  -7  18   3       10.36       14.84      4.09 o
  -6  18   3        0.01        4.44      3.26 o
  -5  18   3        0.21        3.53      2.91 o
  -4  18   3       13.49       13.47      2.86 o
  -3  18   3       49.16       49.80      4.69 o
  -2  18   3       65.39       57.92      5.83 o
  -1  18   3      145.00      147.64      7.00 o
   0  18   3        4.73       -0.45      2.60 o
   1  18   3       15.92       10.29      3.91 o
   2  18   3       73.71       82.96      7.69 o
   3  18   3        0.29        2.25      3.54 o
   4  18   3        0.07       -1.08      4.27 o
   5  18   3        6.90        2.86      4.36 o
  -7  19   3        1.78       -1.19      5.12 o
  -6  19   3        6.14       11.12      3.81 o
  -5  19   3        3.07        3.41      3.26 o
  -4  19   3       14.96       14.09      4.33 o
  -3  19   3       38.03       35.07      4.74 o
  -2  19   3       27.87       21.33      3.65 o
  -1  19   3       55.03       53.13      4.95 o
   0  19   3       19.53       18.53      3.52 o
   1  19   3       34.33       25.67      4.02 o
   2  19   3       27.42       31.79      5.53 o
   3  19   3        0.03        0.24      3.69 o
   4  19   3        0.24        0.03      3.98 o
   5  19   3        0.99       -3.98      4.26 o
  -6  20   3        0.49       -4.54      3.37 o
  -5  20   3        2.75        3.97      3.96 o
  -4  20   3        0.73       -2.65      5.30 o
  -3  20   3        4.31       -2.01      2.68 o
  -2  20   3       20.34       16.29      3.73 o
  -1  20   3       26.28       33.86      6.12 o
   0  20   3        5.98        1.12      2.90 o
   1  20   3       11.37        9.36      3.48 o
   2  20   3        0.59       -1.81      3.65 o
   3  20   3        0.29       -1.33      4.13 o
   4  20   3        0.01       -0.18      4.28 o
  -6  21   3        3.31       -0.27      6.26 o
  -5  21   3       17.59       19.96      7.29 o
  -4  21   3       15.76       13.87      4.75 o
  -3  21   3        3.05        4.85      3.22 o
  -2  21   3       64.56       66.46      5.67 o
  -1  21   3       14.77       11.32      4.11 o
   0  21   3        1.55        5.28      3.41 o
   1  21   3       45.58       49.78      5.91 o
   2  21   3        7.12        6.93      4.37 o
   3  21   3        0.12        3.87      4.66 o
   4  21   3        0.38        2.26      4.74 o
  -5  22   3        9.30       19.74      7.74 o
  -4  22   3        1.70       -2.65      3.65 o
  -3  22   3       60.63       73.10      6.15 o
  -2  22   3        2.58       -1.19      3.13 o
  -1  22   3        9.23       13.98      3.93 o
   0  22   3       23.94       37.03      6.82 o
   1  22   3        9.59       12.01      8.24 o
   2  22   3        5.37        9.59      4.09 o
   3  22   3        0.03       -2.01      6.34 o
  -5  23   3        3.06        4.14      6.39 o
  -4  23   3        1.32       -3.41      4.55 o
  -3  23   3        0.41        5.60      5.02 o
  -2  23   3       11.46       16.76      5.30 o
  -1  23   3        2.38        2.25      4.30 o
   0  23   3       23.78       22.65      5.32 o
   1  23   3        6.48        3.08      4.78 o
   2  23   3        0.02        5.86      3.97 o
  -3  24   3        0.77        3.66      4.71 o
  -2  24   3        0.00        3.21      4.43 o
  -1  24   3        0.19        9.14      5.10 o
   0  24   3        0.50        1.65      6.35 o
   1  24   3        2.40        0.25      7.23 o
 -11   0   4        0.99        5.69      6.48 o
 -10   0   4        8.64       11.01      5.75 o
  -9   0   4       35.24       44.98      4.63 o
  -8   0   4        6.05        3.00      2.71 o
  -7   0   4     1879.05     1827.05     51.07 o
  -6   0   4      758.62      721.55     14.26 o
  -5   0   4      881.27      840.56     19.40 o
  -4   0   4    10773.63    11689.83    163.21 o
  -3   0   4     2713.88     3007.53     38.00 o
  -2   0   4      165.86      158.88      4.94 o
  -1   0   4        4.36       10.04      1.68 o
   0   0   4     1149.31     1150.94     30.57 o
   1   0   4     3211.49     3425.59     51.43 o
   2   0   4     1780.79     1707.59     21.47 o
   3   0   4      919.99      870.35     14.23 o
   4   0   4      575.37      602.86     19.00 o
   5   0   4        0.06       -2.52      3.24 o
   6   0   4       23.56       32.50      5.65 o
   7   0   4        0.23        2.01      5.02 o
 -11   1   4        0.08        0.76      3.42 o
 -10   1   4       14.91       17.86      3.33 o
  -9   1   4       14.01       18.20      2.46 o
  -8   1   4       89.30       78.24      4.30 o
  -7   1   4       20.64       15.25      2.85 o
  -6   1   4      448.07      433.17      9.32 o
  -5   1   4      264.54      222.47      3.72 o
  -4   1   4      206.86      208.87      5.18 o
  -3   1   4     3596.84     3776.42     33.33 o
  -2   1   4       35.49       45.89      1.87 o
  -1   1   4      263.73      251.15      4.07 o
   0   1   4       11.58       19.53      1.58 o
   1   1   4       42.60       33.97      2.23 o
   2   1   4      708.18      708.73      7.23 o
   3   1   4      297.31      273.54      4.52 o
   4   1   4      244.18      247.28      5.05 o
   5   1   4       21.69       24.41      3.38 o
   6   1   4       13.00       14.04      3.20 o
   7   1   4        0.67        6.55      3.05 o
 -11   2   4        7.01       12.61      3.93 o
 -10   2   4        0.72       -0.71      2.45 o
  -9   2   4        3.48        6.32      2.05 o
  -8   2   4      369.30      365.33      7.76 o
  -7   2   4      168.33      133.64      5.05 o
  -6   2   4      290.91      290.36      5.07 o
  -5   2   4       16.97       14.33      1.56 o
  -4   2   4      135.44      118.53      2.11 o
  -3   2   4      989.71     1039.75     10.29 o
  -2   2   4        6.41        7.04      0.75 o
  -1   2   4      409.06      422.79      5.28 o
   0   2   4      684.47      708.16      9.49 o
   1   2   4       76.69       58.78      2.15 o
   2   2   4       47.00       57.41      2.73 o
   3   2   4        5.92        5.16      1.39 o
   4   2   4      163.02      155.84      4.69 o
   5   2   4       43.28       38.34      3.92 o
   6   2   4        0.07        1.23      2.48 o
   7   2   4        5.20        3.50      2.91 o
 -11   3   4        0.39        7.53      4.40 o
 -10   3   4        0.11        6.34      2.88 o
  -9   3   4       24.84       26.68      2.99 o
  -8   3   4      165.38      158.91      5.17 o
  -7   3   4       73.27       73.67      5.36 o
  -6   3   4      171.15      162.99      5.53 o
  -5   3   4        0.68       -0.04      0.86 o
  -4   3   4      650.86      642.57      6.65 o
  -3   3   4      342.85      325.84      4.43 o
  -2   3   4      175.89      162.13      2.52 o
  -1   3   4        7.88        5.95      0.71 o
   0   3   4      503.91      547.00      6.66 o
   1   3   4     1182.63     1220.20     18.67 o
   2   3   4       39.14       45.88      1.75 o
   3   3   4      214.00      233.65      4.12 o
   4   3   4      234.10      243.84      5.17 o
   5   3   4        3.32        3.51      2.49 o
   6   3   4        2.24       -0.49      2.66 o
   7   3   4        3.80        1.13      2.91 o
 -11   4   4        0.58        5.07      3.76 o
 -10   4   4        0.99        2.85      2.71 o
  -9   4   4       56.11       53.12      3.76 o
  -8   4   4       75.02       70.52      3.94 o
  -7   4   4      659.45      612.50      9.98 o
  -6   4   4      663.34      638.14      9.58 o
  -5   4   4        2.69        3.16      0.87 o
  -4   4   4      200.81      179.19      3.36 o
  -3   4   4      847.05      879.81      8.45 o
  -2   4   4       63.25       49.41      1.79 o
  -1   4   4      126.12      135.79      2.52 o
   0   4   4     1317.17     1357.65     16.49 o
   1   4   4      549.22      571.28      9.27 o
   2   4   4      221.12      225.81      3.55 o
   3   4   4       31.48       43.08      2.64 o
   4   4   4      194.15      216.97      7.39 o
   5   4   4        0.49        4.60      2.58 o
   6   4   4       21.07       33.42      5.05 o
   7   4   4        1.49        3.63      3.04 o
 -11   5   4        0.02        2.41      5.66 o
 -10   5   4       12.26       12.46      3.21 o
  -9   5   4        0.88       -0.20      2.34 o
  -8   5   4      349.49      366.76      8.86 o
  -7   5   4        7.46        3.21      1.87 o
  -6   5   4       17.44       16.73      1.86 o
  -5   5   4      699.03      699.06      8.32 o
  -4   5   4      146.66      156.40      3.03 o
  -3   5   4      824.74      883.51      8.06 o
  -2   5   4        1.09        2.27      0.71 o
  -1   5   4      193.07      188.11      3.35 o
   0   5   4      226.59      208.91      4.84 o
   1   5   4      304.72      326.06      6.28 o
   2   5   4      338.51      349.63      5.51 o
   3   5   4       36.86       42.84      2.21 o
   4   5   4        0.58       -1.12      2.05 o
   5   5   4       12.34       11.85      2.70 o
   6   5   4        1.63        1.96      3.06 o
   7   5   4        0.01        4.13      3.14 o
 -10   6   4        0.06        9.20      3.94 o
  -9   6   4        0.62        1.68      2.43 o
  -8   6   4      170.85      171.81      5.34 o
  -7   6   4       82.20       85.61      3.79 o
  -6   6   4       37.48       35.61      3.11 o
  -5   6   4      131.74      113.87      3.79 o
  -4   6   4      639.46      623.23      6.90 o
  -3   6   4     1004.47     1060.40     10.61 o
  -2   6   4       78.64       90.59      1.42 o
  -1   6   4      637.72      642.92      8.09 o
   0   6   4       16.33       12.59      1.67 o
   1   6   4       30.55       48.57      2.07 o
   2   6   4       42.33       37.49      2.07 o
   3   6   4      331.23      332.55      5.85 o
   4   6   4      151.79      141.28      5.01 o
   5   6   4       11.42       15.13      3.71 o
   6   6   4        0.96        2.81      2.70 o
   7   6   4       17.80       21.23      5.69 o
 -10   7   4        0.15        5.01      3.41 o
  -9   7   4        3.15        2.11      3.25 o
  -8   7   4       84.63       77.16      4.09 o
  -7   7   4        4.16        4.14      1.81 o
  -6   7   4      529.83      506.61      9.71 o
  -5   7   4      219.61      205.20      4.73 o
  -4   7   4        4.48        1.19      0.85 o
  -3   7   4      620.01      638.68      6.79 o
  -2   7   4      479.45      467.62      4.64 o
  -1   7   4      105.73      102.43      2.24 o
   0   7   4        0.83        3.94      1.53 o
   1   7   4       78.90       82.84      2.76 o
   2   7   4       28.39       26.18      2.46 o
   3   7   4        1.59        4.46      1.64 o
   4   7   4      317.11      299.64      6.80 o
   5   7   4       18.06       25.59      3.29 o
   6   7   4        1.58        0.47      2.67 o
   7   7   4        2.06       -0.66      3.13 o
 -10   8   4        0.32       -0.45      3.26 o
  -9   8   4       60.38       57.29      4.62 o
  -8   8   4       62.44       69.16      4.64 o
  -7   8   4        2.95       -0.14      2.03 o
  -6   8   4       19.04       20.42      2.70 o
  -5   8   4       78.02       64.60      3.03 o
  -4   8   4      279.98      257.53      3.92 o
  -3   8   4      130.59      144.65      2.90 o
  -2   8   4       58.17       52.32      1.63 o
  -1   8   4      276.55      265.66      4.11 o
   0   8   4       61.20       79.21      1.71 o
   1   8   4        4.77        9.83      1.44 o
   2   8   4       18.49       19.57      3.16 o
   3   8   4       57.97       52.40      2.81 o
   4   8   4       27.12       17.68      2.63 o
   5   8   4       54.12       51.60      4.52 o
   6   8   4        6.22        4.21      3.61 o
   7   8   4        0.33       -2.06      3.02 o
 -10   9   4       15.17       23.62      4.59 o
  -9   9   4        0.45        1.61      3.30 o
  -8   9   4       34.16       40.07      3.66 o
  -7   9   4        0.22       -2.16      1.82 o
  -6   9   4       66.42       58.29      3.71 o
  -5   9   4      272.90      281.39      5.88 o
  -4   9   4      213.93      216.24      3.87 o
  -3   9   4       43.64       43.12      1.99 o
  -2   9   4       72.33       75.46      2.04 o
  -1   9   4      132.24      147.56      3.09 o
   0   9   4      518.79      529.22      7.45 o
   1   9   4       16.79       18.16      2.31 o
   2   9   4       12.86       18.10      1.63 o
   3   9   4        0.31       -1.21      1.53 o
   4   9   4        4.88        3.95      2.35 o
   5   9   4        0.02        2.58      2.70 o
   6   9   4        2.15        1.63      2.94 o
   7   9   4        0.19        0.41      3.52 o
 -10  10   4        0.12        5.31      3.62 o
  -9  10   4        0.42       -2.18      3.05 o
  -8  10   4        2.34        1.85      2.45 o
  -7  10   4       83.69       80.77      6.11 o
  -6  10   4        4.90        1.69      2.01 o
  -5  10   4       93.55       90.76      6.32 o
  -4  10   4       20.19       22.93      1.57 o
  -3  10   4      288.14      310.64      8.84 o
  -2  10   4       71.15       77.85      2.15 o
  -1  10   4      396.95      365.33      5.70 o
   0  10   4       47.73       41.75      2.23 o
   1  10   4       12.27       15.40      1.74 o
   2  10   4       21.85       22.75      2.91 o
   3  10   4       27.54       25.65      2.26 o
   4  10   4        0.37       -0.07      2.24 o
   5  10   4        0.01        0.06      2.62 o
   6  10   4        0.89       -4.37      2.93 o
   7  10   4        0.10       -5.08      3.40 o
 -10  11   4        0.75       -1.73      4.14 o
  -9  11   4        0.45       -1.37      4.28 o
  -8  11   4       64.61       72.97      4.90 o
  -7  11   4       92.33       87.76      5.01 o
  -6  11   4      298.88      288.76      7.39 o
  -5  11   4      216.38      211.86      5.70 o
  -4  11   4      248.65      242.29      4.07 o
  -3  11   4      139.46      131.41      4.50 o
  -2  11   4      113.00      118.01      3.16 o
  -1  11   4      492.19      457.95      6.90 o
   0  11   4        7.49        7.28      1.56 o
   1  11   4      109.29      110.39      5.13 o
   2  11   4      242.70      269.61      6.72 o
   3  11   4       11.02        3.27      2.56 o
   4  11   4        1.89        0.61      2.63 o
   5  11   4       16.31       15.05      3.82 o
   6  11   4        5.41        2.71      3.32 o
 -10  12   4        2.07        5.07      5.11 o
  -9  12   4       29.51       35.23      4.89 o
  -8  12   4       86.81       91.76      6.58 o
  -7  12   4      153.22      149.01      6.12 o
  -6  12   4       49.14       51.48      5.30 o
  -5  12   4       23.89       19.90      1.88 o
  -4  12   4      579.30      545.04      7.23 o
  -3  12   4        9.29       12.55      1.56 o
  -2  12   4      334.89      331.07      6.38 o
  -1  12   4       42.90       38.42      2.30 o
   0  12   4      200.47      190.68      6.62 o
   1  12   4      154.59      151.68      7.67 o
   2  12   4        5.40        3.49      2.35 o
   3  12   4       59.66       52.89      5.61 o
   4  12   4       20.21       16.91      8.66 o
   5  12   4       13.87       14.60      4.39 o
   6  12   4        0.70        0.19      4.71 o
  -9  13   4        0.11        1.14      3.57 o
  -8  13   4       15.91       20.53      6.07 o
  -7  13   4       51.85       40.73      4.63 o
  -6  13   4        1.84        1.39      2.12 o
  -5  13   4      144.85      162.35      5.92 o
  -4  13   4       10.25        8.93      1.39 o
  -3  13   4       85.39       88.72      4.80 o
  -2  13   4       43.03       42.27      2.39 o
  -1  13   4      232.14      222.85      5.73 o
   0  13   4      216.12      204.80      5.76 o
   1  13   4        6.49       10.21      2.23 o
   2  13   4      194.41      193.87      5.16 o
   3  13   4       31.80       33.17      4.02 o
   4  13   4       55.80       48.40      5.68 o
   5  13   4        2.76        6.91      9.63 o
   6  13   4       19.33        8.81      4.37 o
  -9  14   4        0.00        3.84      3.77 o
  -8  14   4        1.54        3.93      3.45 o
  -7  14   4       12.36        2.00      3.04 o
  -6  14   4        2.52        1.54      2.03 o
  -5  14   4        2.88        1.79      1.90 o
  -4  14   4       33.13       36.82      2.14 o
  -3  14   4       28.56       18.56      2.66 o
  -2  14   4        9.16        8.85      1.84 o
  -1  14   4        0.54        0.84      1.56 o
   0  14   4       52.03       53.99      3.66 o
   1  14   4      118.71      114.35      6.76 o
   2  14   4        4.53        2.33      2.38 o
   3  14   4        9.78        4.07      2.93 o
   4  14   4       19.24       16.91      4.46 o
   5  14   4        0.89        3.87      4.08 o
   6  14   4        0.71       -3.85      3.71 o
  -9  15   4        4.62        5.73      5.01 o
  -8  15   4        2.37        5.31      3.46 o
  -7  15   4       11.74        4.71      3.31 o
  -6  15   4        2.15        1.05      2.70 o
  -5  15   4       45.27       41.57      3.21 o
  -4  15   4        9.80        6.69      1.88 o
  -3  15   4       15.21       15.07      1.89 o
  -2  15   4       45.50       38.89      2.74 o
  -1  15   4        8.23       10.56      2.43 o
   0  15   4       10.98       18.48      3.18 o
   1  15   4        2.94        4.74      2.96 o
   2  15   4        1.43        2.31      2.43 o
   3  15   4        0.48       -0.12      3.33 o
   4  15   4        0.82       -2.76      3.51 o
   5  15   4        0.10        5.45      4.02 o
  -8  16   4        4.75        2.84      3.62 o
  -7  16   4       14.06       23.67      4.24 o
  -6  16   4       27.29       35.06      4.98 o
  -5  16   4        8.97        7.76      2.39 o
  -4  16   4       68.59       64.27      4.58 o
  -3  16   4        0.54       -0.53      1.96 o
  -2  16   4       59.46       59.11      3.48 o
  -1  16   4       24.19       24.25      3.00 o
   0  16   4       10.37        5.12      2.56 o
   1  16   4       17.45       15.47      4.83 o
   2  16   4        2.46        2.23      6.65 o
   3  16   4       37.03       40.72      5.62 o
   4  16   4        0.64        1.69      3.81 o
   5  16   4        0.25        0.37      4.11 o
  -8  17   4        2.95        5.33      3.87 o
  -7  17   4       11.21        8.37      3.67 o
  -6  17   4        2.51        6.01      3.38 o
  -5  17   4       13.57       10.14      3.30 o
  -4  17   4       73.89       65.89      3.71 o
  -3  17   4      112.64      118.98      5.53 o
  -2  17   4        3.01        5.20      2.04 o
  -1  17   4       10.37       11.34      3.11 o
   0  17   4      135.47      123.60      6.64 o
   1  17   4       14.00       15.46      6.04 o
   2  17   4       17.35       23.74      6.83 o
   3  17   4        0.67        1.53      3.78 o
   4  17   4        0.01       -1.34      3.82 o
   5  17   4        1.92        6.31      4.41 o
  -8  18   4        0.79       -5.10      6.14 o
  -7  18   4        1.80        0.60      3.36 o
  -6  18   4        6.18        3.28      3.29 o
  -5  18   4       13.17       12.52      3.62 o
  -4  18   4        0.80        0.77      2.42 o
  -3  18   4       21.79       23.90      3.35 o
  -2  18   4      111.03      113.97      6.92 o
  -1  18   4       22.64       18.35      3.07 o
   0  18   4       15.89       16.70      3.52 o
   1  18   4       24.64       28.09      7.53 o
   2  18   4        0.51        5.80      5.81 o
   3  18   4        6.06       11.22      5.90 o
   4  18   4        0.15       -2.51      3.90 o
  -7  19   4        6.96       -0.25      3.44 o
  -6  19   4        0.50       -2.10      4.59 o
  -5  19   4       69.79       79.21      7.22 o
  -4  19   4        1.54       -0.74      2.47 o
  -3  19   4        0.09       -3.23      2.52 o
  -2  19   4        0.00       -1.49      2.60 o
  -1  19   4       33.92       35.44      3.74 o
   0  19   4       17.74       17.62      3.71 o
   1  19   4        0.22        3.61      4.00 o
   2  19   4       18.22       13.25      6.64 o
   3  19   4        2.29        5.26      4.35 o
   4  19   4        1.00        4.87      4.29 o
  -7  20   4        2.45        1.27      3.68 o
  -6  20   4        4.93        4.35      3.81 o
  -5  20   4       14.55       14.54      4.54 o
  -4  20   4       24.50       32.54      4.51 o
  -3  20   4        4.28       -0.68      2.79 o
  -2  20   4       61.75       73.03      5.81 o
  -1  20   4       14.34       12.26      3.54 o
   0  20   4       21.15       20.82      6.50 o
   1  20   4       34.95       34.80      6.11 o
   2  20   4        7.49        0.57      6.21 o
   3  20   4        2.27       -0.01      4.31 o
  -6  21   4        0.44       -2.30      3.40 o
  -5  21   4        5.26        9.96      4.47 o
  -4  21   4        6.91        7.54      3.57 o
  -3  21   4        0.03        3.12      3.24 o
  -2  21   4        6.51        8.19      3.54 o
  -1  21   4       19.90       17.18      4.11 o
   0  21   4       27.29       31.91      5.91 o
   1  21   4        4.83        2.32      4.43 o
   2  21   4        0.43        0.97      4.19 o
   3  21   4        5.05       14.83      5.31 o
  -5  22   4        0.19       -1.25      4.04 o
  -4  22   4        0.14       -1.06      3.07 o
  -3  22   4        2.81        5.87      3.50 o
  -2  22   4        0.28        1.17      3.95 o
  -1  22   4        0.24        0.84      4.28 o
   0  22   4        0.90       14.47      5.18 o
   1  22   4        0.99        6.09      5.67 o
   2  22   4        0.26       -3.52      3.48 o
  -4  23   4        2.35        7.28      6.99 o
  -3  23   4       19.34       19.39      8.09 o
  -2  23   4        2.50        5.67      4.71 o
  -1  23   4       13.23       19.59      5.40 o
   0  23   4        4.47        1.11      4.59 o
   1  23   4        0.75       11.39      5.12 o
  -3  24   4        4.67       10.61      7.85 o
  -2  24   4      106.56      110.37     14.29 o
  -1  24   4       34.48       46.17     10.77 o
   0  24   4        2.50       -7.24      6.89 o
 -11   1   5        2.68        9.12      4.42 o
 -10   1   5        2.33        5.97      4.96 o
  -9   1   5       36.09       38.80      2.97 o
  -8   1   5       29.04       34.75      2.80 o
  -7   1   5      344.53      322.08      9.27 o
  -6   1   5      221.47      207.13      4.64 o
  -5   1   5       49.62       53.77      1.73 o
  -4   1   5      135.02      125.97      2.63 o
  -3   1   5     1091.50     1106.21     12.89 o
  -2   1   5      643.93      628.78     11.42 o
  -1   1   5       54.71       74.35      4.06 o
   0   1   5      400.73      453.29      9.08 o
   1   1   5       72.43       68.87      3.17 o
   2   1   5       48.98       48.69      1.87 o
   3   1   5      299.54      268.08      4.70 o
   4   1   5       31.40       31.90      3.51 o
   5   1   5        0.94        2.99      2.49 o
   6   1   5        0.10       -3.35      2.45 o
   7   1   5        2.19        1.00      3.35 o
 -11   2   5        0.05        3.95      4.30 o
 -10   2   5       11.81       12.00      3.05 o
  -9   2   5       69.02       65.65      3.94 o
  -8   2   5       36.50       34.72      2.80 o
  -7   2   5       33.27       37.65      2.63 o
  -6   2   5      165.89      141.89      6.40 o
  -5   2   5      274.40      262.66      4.97 o
  -4   2   5      234.56      271.72      4.31 o
  -3   2   5      851.80      875.25      9.18 o
  -2   2   5      271.19      264.64      5.74 o
  -1   2   5      521.64      468.75      6.90 o
   0   2   5       22.03       32.87      2.40 o
   1   2   5      124.03      147.20      3.99 o
   2   2   5      296.04      312.50      4.42 o
   3   2   5      205.80      179.97      3.94 o
   4   2   5      188.63      173.00      6.34 o
   5   2   5       32.12       29.30      3.75 o
   6   2   5        2.95        2.98      2.82 o
   7   2   5       17.81       27.55      4.36 o
 -11   3   5        9.80       17.67      5.14 o
 -10   3   5        4.55        5.07      3.18 o
  -9   3   5       59.92       63.04      4.57 o
  -8   3   5        0.44        0.30      1.70 o
  -7   3   5      162.73      173.24      4.73 o
  -6   3   5      350.86      356.11      5.65 o
  -5   3   5       62.21       68.43      2.37 o
  -4   3   5      223.20      211.84      3.74 o
  -3   3   5      179.32      170.01      2.87 o
  -2   3   5     1151.34     1147.04     12.89 o
  -1   3   5       33.46       32.30      1.93 o
   0   3   5      326.90      328.00      7.47 o
   1   3   5       99.23      105.66      3.53 o
   2   3   5       29.61       30.43      1.66 o
   3   3   5      315.85      311.04      6.18 o
   4   3   5       12.27        6.26      2.40 o
   5   3   5        4.20        3.26      2.65 o
   6   3   5        0.70        2.69      2.67 o
   7   3   5        0.02       -1.68      3.04 o
 -11   4   5       12.20       17.27      5.15 o
 -10   4   5        0.76        6.42      3.31 o
  -9   4   5       16.92       12.65      3.05 o
  -8   4   5       12.41       11.50      2.12 o
  -7   4   5      543.11      544.48      8.87 o
  -6   4   5       17.37       16.96      1.41 o
  -5   4   5      189.19      172.47      3.54 o
  -4   4   5       38.04       35.72      2.70 o
  -3   4   5       15.14       19.39      1.07 o
  -2   4   5       88.29       81.77      3.54 o
  -1   4   5       76.35       99.61      2.25 o
   0   4   5      957.34     1043.36     13.44 o
   1   4   5       47.43       45.66      2.69 o
   2   4   5        0.15       -1.63      1.09 o
   3   4   5      303.48      299.88      5.07 o
   4   4   5       14.07       11.24      2.63 o
   5   4   5       49.26       40.63      4.17 o
   6   4   5        8.27        8.91      3.19 o
   7   4   5        0.40        5.87      3.34 o
 -11   5   5        0.11       -3.23      4.00 o
 -10   5   5        1.53        2.74      3.09 o
  -9   5   5        0.09       -1.00      2.17 o
  -8   5   5       47.46       58.12      3.75 o
  -7   5   5      595.01      559.95      9.07 o
  -6   5   5       68.44       75.03      4.15 o
  -5   5   5      114.85      102.29      2.94 o
  -4   5   5      144.81      140.40      2.32 o
  -3   5   5      229.71      218.88      3.27 o
  -2   5   5       94.19       80.97      2.17 o
  -1   5   5      236.58      257.95      4.09 o
   0   5   5      185.05      164.85      5.17 o
   1   5   5       18.62       17.99      2.01 o
   2   5   5       11.49        9.97      1.54 o
   3   5   5       52.90       46.57      2.55 o
   4   5   5      123.26      126.21      5.37 o
   5   5   5        1.72        4.50      2.72 o
   6   5   5        0.09       -2.92      2.65 o
   7   5   5        1.29        1.73      3.13 o
 -11   6   5        3.78        0.25      4.58 o
 -10   6   5       10.75       18.36      3.95 o
  -9   6   5        0.75       -3.85      2.57 o
  -8   6   5      146.63      143.83      5.90 o
  -7   6   5      190.22      202.73      4.87 o
  -6   6   5       45.31       38.04      2.95 o
  -5   6   5      149.19      146.78      3.49 o
  -4   6   5      864.90      867.19      9.62 o
  -3   6   5       13.27       13.31      1.50 o
  -2   6   5       20.90       22.35      1.51 o
  -1   6   5      396.85      377.51      6.61 o
   0   6   5       19.70       15.57      1.93 o
   1   6   5       82.99       97.02      5.06 o
   2   6   5      286.77      285.94      6.50 o
   3   6   5        3.79        3.47      1.90 o
   4   6   5       19.32       20.48      2.93 o
   5   6   5       16.14       16.63      3.38 o
   6   6   5        0.11       -1.37      2.79 o
 -10   7   5        2.29        2.51      3.30 o
  -9   7   5       26.69       31.57      4.42 o
  -8   7   5       73.73       79.52      4.62 o
  -7   7   5       70.59       69.66      5.23 o
  -6   7   5       27.19       20.78      1.93 o
  -5   7   5      120.63      118.63      3.10 o
  -4   7   5      215.78      205.64      3.37 o
  -3   7   5        0.38        1.51      0.71 o
  -2   7   5      233.08      237.92      4.18 o
  -1   7   5       14.23       18.03      1.62 o
   0   7   5      200.75      203.53      4.63 o
   1   7   5       84.48       87.81      3.05 o
   2   7   5        0.43       -0.44      1.60 o
   3   7   5        0.07        2.09      1.92 o
   4   7   5        0.06       -0.97      2.19 o
   5   7   5        0.21        1.68      2.64 o
   6   7   5        0.68        8.24      3.18 o
 -10   8   5        1.70        2.89      4.27 o
  -9   8   5       25.09       26.85      4.27 o
  -8   8   5        8.63        5.84      2.96 o
  -7   8   5       58.50       56.99      3.66 o
  -6   8   5      155.57      148.17      6.84 o
  -5   8   5       24.55       15.57      1.51 o
  -4   8   5       30.32       30.44      1.67 o
  -3   8   5       44.12       48.30      2.38 o
  -2   8   5        0.01       -0.87      0.68 o
  -1   8   5       33.52       29.85      1.93 o
   0   8   5       61.75       77.79      3.15 o
   1   8   5       27.41       30.87      2.17 o
   2   8   5        9.58        6.29      1.76 o
   3   8   5       40.56       41.81      5.37 o
   4   8   5       64.33       53.75      5.54 o
   5   8   5        0.27       -0.04      2.50 o
   6   8   5        0.83        2.44      2.93 o
 -10   9   5        7.34       12.43      5.08 o
  -9   9   5        5.83       10.90      3.62 o
  -8   9   5        1.10        3.36      2.88 o
  -7   9   5      149.72      155.32      5.32 o
  -6   9   5      443.69      413.59      7.39 o
  -5   9   5       69.38       66.97      4.42 o
  -4   9   5       51.13       47.01      2.23 o
  -3   9   5      110.18      111.57      2.89 o
  -2   9   5       31.43       25.57      1.32 o
  -1   9   5        0.01       -0.61      0.77 o
   0   9   5      403.63      424.72      5.70 o
   1   9   5       75.96       69.71      4.82 o
   2   9   5        2.70        2.75      1.83 o
   3   9   5       91.45       83.52      4.76 o
   4   9   5        0.71        2.08      2.71 o
   5   9   5        5.77        3.89      3.24 o
   6   9   5        1.04        4.04      3.17 o
 -10  10   5       24.04       35.32      8.44 o
  -9  10   5        3.06        4.02      3.25 o
  -8  10   5      162.27      166.77      7.52 o
  -7  10   5      289.73      311.34      9.55 o
  -6  10   5      118.64      117.44      3.99 o
  -5  10   5      368.29      330.50      6.87 o
  -4  10   5       21.12       14.21      1.64 o
  -3  10   5      423.12      408.91      5.46 o
  -2  10   5        0.58        0.13      0.72 o
  -1  10   5      158.67      159.05      3.55 o
   0  10   5      440.60      422.88      6.40 o
   1  10   5       28.34       35.75      4.14 o
   2  10   5      206.36      216.49      6.94 o
   3  10   5      107.25      117.99      5.80 o
   4  10   5        2.76        4.99      3.87 o
   5  10   5        6.74        3.66      2.84 o
   6  10   5        4.56       10.97      4.33 o
 -10  11   5        0.87        1.79      6.38 o
  -9  11   5       33.91       35.18      4.79 o
  -8  11   5       32.28       41.83      5.79 o
  -7  11   5        1.41       -1.26      2.63 o
  -6  11   5      233.48      251.88      7.06 o
  -5  11   5        7.62        7.47      1.96 o
  -4  11   5       55.18       72.25      3.07 o
  -3  11   5        5.01        3.87      1.22 o
  -2  11   5      149.66      159.16      3.64 o
  -1  11   5      109.15      111.86      3.21 o
   0  11   5       25.76       30.16      2.54 o
   1  11   5      230.62      242.67      6.85 o
   2  11   5       19.48       26.88      3.37 o
   3  11   5        1.40        0.11      2.51 o
   4  11   5       24.04       20.72      3.97 o
   5  11   5        3.60       12.44      4.62 o
   6  11   5        3.83        2.82      3.71 o
 -10  12   5        1.16       15.19      5.23 o
  -9  12   5        2.79        5.31      4.83 o
  -8  12   5       30.78       27.23      4.33 o
  -7  12   5        5.80        2.58      2.84 o
  -6  12   5       42.21       36.42      3.47 o
  -5  12   5       32.67       27.52      2.84 o
  -4  12   5      136.61      119.53      4.85 o
  -3  12   5       59.02       65.76      3.57 o
  -2  12   5       71.73       76.25      3.45 o
  -1  12   5      114.78      102.59      3.19 o
   0  12   5        1.31        0.78      1.46 o
   1  12   5        0.41        3.06      1.41 o
   2  12   5        7.53        3.19      2.47 o
   3  12   5       15.25       22.21      3.75 o
   4  12   5        0.66        1.25      3.88 o
   5  12   5        0.25       -0.54      3.24 o
  -9  13   5       38.38       47.59      5.68 o
  -8  13   5       31.41       28.35      4.38 o
  -7  13   5        1.13       -1.32      2.84 o
  -6  13   5      166.53      164.45      6.02 o
  -5  13   5       18.19       18.56      2.44 o
  -4  13   5       37.37       37.11      2.72 o
  -3  13   5       68.53       61.52      2.58 o
  -2  13   5       32.09       32.11      2.25 o
  -1  13   5       50.41       53.43      2.70 o
   0  13   5       47.47       53.54      8.93 o
   1  13   5       17.57       15.91      3.43 o
   2  13   5        0.05        0.09      2.31 o
   3  13   5        3.53        0.93      3.29 o
   4  13   5        9.13       11.54      3.81 o
   5  13   5        0.76       -4.65      3.10 o
  -9  14   5        0.01       13.01      5.00 o
  -8  14   5       33.50       25.85      4.43 o
  -7  14   5       68.10       67.59      6.94 o
  -6  14   5       59.08       61.84      4.30 o
  -5  14   5      236.74      242.51      6.26 o
  -4  14   5       19.06       19.86      1.72 o
  -3  14   5      266.35      262.65      6.99 o
  -2  14   5       72.98       66.50      4.02 o
  -1  14   5      185.36      172.04      6.17 o
   0  14   5      147.75      164.27      6.11 o
   1  14   5        4.82        0.79      3.37 o
   2  14   5       11.53        9.99      4.40 o
   3  14   5       47.90       49.57      5.18 o
   4  14   5       21.57       23.99      6.11 o
   5  14   5        1.60       -1.76      3.39 o
  -9  15   5       31.60       36.57      6.82 o
  -8  15   5        7.40       12.82      4.01 o
  -7  15   5        1.71       -0.06      3.07 o
  -6  15   5       48.38       50.09      4.90 o
  -5  15   5       73.04       67.19      4.59 o
  -4  15   5       57.20       65.47      2.76 o
  -3  15   5        8.14        5.80      2.25 o
  -2  15   5      323.03      310.21      7.28 o
  -1  15   5      171.46      163.54      4.92 o
   0  15   5       33.57       25.36      3.86 o
   1  15   5       32.44       41.01      4.67 o
   2  15   5        5.48        4.86      4.89 o
   3  15   5        8.68        2.92      3.53 o
   4  15   5        2.06       -1.45      4.57 o
   5  15   5        0.02       -5.93      6.96 o
  -8  16   5        0.87        2.73      4.54 o
  -7  16   5        0.12       -0.31      3.08 o
  -6  16   5        7.01        5.65      3.65 o
  -5  16   5        0.88        3.82      2.47 o
  -4  16   5        4.72        5.07      2.09 o
  -3  16   5        0.02        0.67      2.16 o
  -2  16   5        3.91        4.72      1.90 o
  -1  16   5       62.16       53.28      3.82 o
   0  16   5        1.55        2.34      2.78 o
   1  16   5        0.03       -0.26      3.70 o
   2  16   5        2.38        1.68      4.06 o
   3  16   5        1.75        1.06      3.38 o
   4  16   5        5.74       -2.11      3.52 o
  -8  17   5        9.18        8.75      5.71 o
  -7  17   5        5.83        2.28      5.41 o
  -6  17   5       16.72       14.65      6.06 o
  -5  17   5        6.49        9.67      2.94 o
  -4  17   5       18.19       15.00      3.23 o
  -3  17   5       33.91       29.82      3.51 o
  -2  17   5        0.42        2.83      1.91 o
  -1  17   5       22.39       25.04      3.72 o
   0  17   5        2.30       -0.07      2.90 o
   1  17   5       71.22       73.39      7.61 o
   2  17   5        0.08       -0.30      4.30 o
   3  17   5        3.77        4.64      3.67 o
   4  17   5        1.18       -5.12      4.80 o
  -8  18   5        1.38        0.19      4.78 o
  -7  18   5       21.45       24.97      5.90 o
  -6  18   5        7.29        8.17      4.79 o
  -5  18   5       11.24       15.17      3.21 o
  -4  18   5        0.61        0.37      2.37 o
  -3  18   5       41.84       45.77      4.07 o
  -2  18   5       25.03       27.67      3.82 o
  -1  18   5        0.01        0.50      2.75 o
   0  18   5       23.52       22.28      4.08 o
   1  18   5        4.25       12.68      4.92 o
   2  18   5        6.12        3.83      6.65 o
   3  18   5        0.02       -5.71      4.00 o
  -7  19   5        6.85       16.86      5.47 o
  -6  19   5        0.14       -0.92      3.90 o
  -5  19   5       17.15       19.52      3.57 o
  -4  19   5       26.46       27.78      3.71 o
  -3  19   5        8.64        1.37      3.04 o
  -2  19   5        5.61        6.16      4.17 o
  -1  19   5       31.77       27.37      5.59 o
   0  19   5        0.34        2.43      3.26 o
   1  19   5       14.51       14.43      6.60 o
   2  19   5        0.22       -5.01      6.24 o
   3  19   5        0.06       -0.92      6.27 o
  -7  20   5        2.37       -1.49      4.74 o
  -6  20   5        0.20       -3.93      6.13 o
  -5  20   5        8.88        7.53      3.88 o
  -4  20   5        6.51        2.61      3.51 o
  -3  20   5        9.79        3.78      3.90 o
  -2  20   5        8.51        4.61      4.22 o
  -1  20   5        6.45        3.19      7.80 o
   0  20   5        8.43       15.24      4.99 o
   1  20   5        2.95        2.00      3.71 o
   2  20   5        5.36        3.57      9.60 o
  -6  21   5       11.39        5.20      5.18 o
  -5  21   5        2.83        2.13      4.77 o
  -4  21   5       19.29       25.50      5.83 o
  -3  21   5        7.98       11.53      4.69 o
  -2  21   5       51.87       70.39      8.07 o
  -1  21   5       26.98       26.13      6.01 o
   0  21   5        5.97        8.71      4.70 o
   1  21   5       16.30       25.79      5.99 o
   2  21   5        2.51       -2.03      3.86 o
  -5  22   5        3.11        7.11      7.37 o
  -4  22   5        1.99        2.95      4.69 o
  -3  22   5        8.62       21.32      5.54 o
  -2  22   5        5.37        3.64      4.63 o
  -1  22   5       53.64       76.61     12.17 o
   0  22   5       19.33       17.25      5.73 o
   1  22   5        3.73       -0.31      4.76 o
  -4  23   5        5.38       14.47      8.10 o
  -3  23   5        1.43        6.66      5.13 o
  -2  23   5        3.78        0.66      4.66 o
  -1  23   5        0.77        1.73      4.77 o
   0  23   5        3.01        6.56      5.18 o
 -11   0   6       30.40       27.32      7.96 o
 -10   0   6       18.85       20.52      7.17 o
  -9   0   6       94.77      102.71     13.17 o
  -8   0   6      326.01      321.70     10.52 o
  -7   0   6       96.84       82.74      8.75 o
  -6   0   6       67.62       66.52      7.01 o
  -5   0   6       87.71       92.14      4.21 o
  -4   0   6      939.52      992.01     14.72 o
  -3   0   6      110.73      135.41      6.37 o
  -2   0   6       43.37       34.48      4.60 o
  -1   0   6     1041.12     1066.66     43.84 o
   0   0   6      100.38       95.24      5.87 o
   1   0   6      270.81      268.44      8.60 o
   2   0   6       25.88       25.21      2.30 o
   3   0   6        5.63        5.22      2.60 o
   4   0   6        3.32        8.16      4.56 o
   5   0   6        0.47        0.67      3.42 o
   6   0   6        0.05       -0.22      4.00 o
 -11   1   6       20.70       31.11      5.87 o
 -10   1   6       53.42       52.28      6.64 o
  -9   1   6       87.57       75.20     11.49 o
  -8   1   6       58.89       59.98      4.75 o
  -7   1   6       27.37       26.29      2.38 o
  -6   1   6       81.17       70.73      4.22 o
  -5   1   6      398.36      395.49      5.98 o
  -4   1   6      101.25       91.82      2.34 o
  -3   1   6      136.81      138.75      4.29 o
  -2   1   6      182.11      169.15      5.22 o
  -1   1   6      250.43      247.23      5.60 o
   0   1   6      149.11      135.05      4.34 o
   1   1   6       47.19       42.81      2.89 o
   2   1   6       32.70       24.35      1.67 o
   3   1   6        2.47        3.77      2.03 o
   4   1   6       37.62       28.83      3.68 o
   5   1   6        1.83        4.52      2.49 o
   6   1   6        4.75        3.34      2.92 o
 -11   2   6        0.00        1.52      4.24 o
 -10   2   6        0.14        1.72      3.56 o
  -9   2   6        8.43        1.05      3.58 o
  -8   2   6       26.74       21.71      2.62 o
  -7   2   6      103.45       99.45      4.04 o
  -6   2   6       24.77       26.01      2.87 o
  -5   2   6       74.64       79.43      2.76 o
  -4   2   6      385.05      424.83      5.02 o
  -3   2   6       63.53       57.97      1.92 o
  -2   2   6       86.30       91.37      3.70 o
  -1   2   6      122.76      126.33      5.49 o
   0   2   6       27.65       21.54      2.24 o
   1   2   6       52.37       51.63      2.76 o
   2   2   6      273.75      269.28      4.33 o
   3   2   6        5.09        4.60      2.33 o
   4   2   6       42.59       42.70      4.04 o
   5   2   6        3.93        2.52      2.61 o
   6   2   6        0.13        0.40      2.94 o
 -11   3   6        5.27        6.69      4.55 o
 -10   3   6       46.52       36.85      5.82 o
  -9   3   6       12.87       14.63      4.35 o
  -8   3   6        8.81        4.98      2.03 o
  -7   3   6      168.77      151.11      4.41 o
  -6   3   6      111.21      107.33      3.32 o
  -5   3   6      188.41      204.57      4.09 o
  -4   3   6        0.35        0.44      0.70 o
  -3   3   6      410.03      397.64      6.15 o
  -2   3   6       13.94       14.07      1.84 o
  -1   3   6      104.29       98.62      3.16 o
   0   3   6       12.97        6.34      2.20 o
   1   3   6       21.47       18.91      2.41 o
   2   3   6      107.10      105.08      3.01 o
   3   3   6       10.71       14.84      2.22 o
   4   3   6       71.48       54.56      5.70 o
   5   3   6        1.64        0.95      2.58 o
   6   3   6        4.58       10.03      3.34 o
 -11   4   6       36.89       42.61      8.84 o
 -10   4   6        4.31        5.66      4.13 o
  -9   4   6      112.58      109.78      8.38 o
  -8   4   6        9.80       11.32      2.14 o
  -7   4   6        0.42       -1.96      1.31 o
  -6   4   6      541.19      513.58      8.37 o
  -5   4   6       24.90       24.19      1.85 o
  -4   4   6      228.66      228.26      5.91 o
  -3   4   6       14.74       18.03      2.21 o
  -2   4   6      335.39      319.96      5.92 o
  -1   4   6      165.63      153.31      2.99 o
   0   4   6       76.52       94.63      5.41 o
   1   4   6       53.00       48.28      3.01 o
   2   4   6      165.56      182.08      3.76 o
   3   4   6       23.38       21.97      2.48 o
   4   4   6        0.16        2.50      2.53 o
   5   4   6        0.14        0.86      2.53 o
   6   4   6        1.22        2.92      3.04 o
 -11   5   6        0.25        2.69      4.35 o
 -10   5   6       47.25       46.48      6.36 o
  -9   5   6        0.00       -0.50      3.33 o
  -8   5   6       59.24       57.70      4.60 o
  -7   5   6       25.17       21.96      1.95 o
  -6   5   6       73.93       64.63      4.47 o
  -5   5   6       49.10       58.32      2.51 o
  -4   5   6       52.18       52.65      2.17 o
  -3   5   6      517.86      501.27      7.96 o
  -2   5   6       36.85       36.88      1.86 o
  -1   5   6      166.35      190.97      3.63 o
   0   5   6       58.58       63.95      3.30 o
   1   5   6       61.12       54.53      3.29 o
   2   5   6        8.32        7.39      1.57 o
   3   5   6       58.62       56.03      4.62 o
   4   5   6        4.44        3.46      2.59 o
   5   5   6        0.00        1.98      2.66 o
   6   5   6        0.04        5.30      3.19 o
 -11   6   6        0.10        0.40      4.17 o
 -10   6   6       24.51       17.82      4.93 o
  -9   6   6       16.02       15.59      4.59 o
  -8   6   6        3.72        1.87      2.52 o
  -7   6   6       28.91       29.61      3.27 o
  -6   6   6      142.73      133.12      4.42 o
  -5   6   6      123.00      122.44      3.59 o
  -4   6   6       32.74       32.24      1.97 o
  -3   6   6        9.22       10.70      1.42 o
  -2   6   6        0.47        1.57      0.99 o
  -1   6   6        7.13       10.55      1.27 o
   0   6   6       42.07       46.90      3.09 o
   1   6   6        0.04       -0.30      1.64 o
   2   6   6        2.15        2.89      1.56 o
   3   6   6        8.65        7.34      2.32 o
   4   6   6       12.70        8.47      2.81 o
   5   6   6       14.67       20.42      3.59 o
   6   6   6        0.02       -0.89      3.40 o
 -11   7   6        1.39        5.20      4.82 o
 -10   7   6       10.46       16.14      4.99 o
  -9   7   6       45.88       53.46      9.29 o
  -8   7   6        2.88        2.36      2.53 o
  -7   7   6       18.58       16.38      3.05 o
  -6   7   6       88.01       79.42      3.57 o
  -5   7   6        7.96       13.95      1.47 o
  -4   7   6        0.18        0.43      1.03 o
  -3   7   6        8.57        7.48      0.99 o
  -2   7   6       76.56       80.17      3.78 o
  -1   7   6       19.76       20.94      1.81 o
   0   7   6       35.63       35.31      2.50 o
   1   7   6       12.46       14.23      3.58 o
   2   7   6        1.01       -1.82      2.01 o
   3   7   6        0.43        3.93      2.23 o
   4   7   6        7.87        1.50      2.59 o
   5   7   6        0.55        1.93      2.83 o
   6   7   6        0.01        4.61      3.32 o
 -10   8   6        5.62        9.35      4.60 o
  -9   8   6       27.33       20.58      6.18 o
  -8   8   6        0.01       -2.67      2.41 o
  -7   8   6       39.28       44.20      4.12 o
  -6   8   6      310.24      318.84      6.43 o
  -5   8   6      132.79      145.38      4.31 o
  -4   8   6      211.29      191.07      4.31 o
  -3   8   6      281.83      282.91      8.38 o
  -2   8   6        5.16        3.87      1.21 o
  -1   8   6       68.43       74.96      4.04 o
   0   8   6       49.48       54.61      3.01 o
   1   8   6       15.08       16.65      1.83 o
   2   8   6        5.24        4.86      2.33 o
   3   8   6       97.64       90.56      5.68 o
   4   8   6       20.75       22.78      4.32 o
   5   8   6        1.03       -2.39      2.69 o
 -10   9   6       20.37       20.88      5.33 o
  -9   9   6        4.08        5.08      4.20 o
  -8   9   6       65.59       78.11      5.65 o
  -7   9   6       16.58       24.14      3.36 o
  -6   9   6      116.44      108.42      3.84 o
  -5   9   6      533.34      523.59      7.39 o
  -4   9   6        0.00       -0.52      1.32 o
  -3   9   6       23.86       23.31      1.50 o
  -2   9   6      246.49      233.76      3.84 o
  -1   9   6       26.72       28.33      2.21 o
   0   9   6       51.91       61.39      3.21 o
   1   9   6        0.54        3.16      1.57 o
   2   9   6       83.80      101.44      5.62 o
   3   9   6       38.50       39.05      4.36 o
   4   9   6        1.15        3.93      3.00 o
   5   9   6        0.55        6.38      3.22 o
 -10  10   6       24.90       28.65      6.12 o
  -9  10   6        3.81       11.58      4.47 o
  -8  10   6        3.13        3.96      2.98 o
  -7  10   6       69.90       58.36      4.66 o
  -6  10   6       30.07       35.50      2.95 o
  -5  10   6      401.40      370.05      6.66 o
  -4  10   6      351.11      318.57      5.52 o
  -3  10   6        1.52        2.68      1.17 o
  -2  10   6       15.62       13.76      1.49 o
  -1  10   6       81.43       80.14      2.35 o
   0  10   6        6.98        8.15      1.32 o
   1  10   6       29.27       25.51      3.15 o
   2  10   6        3.89        0.03      2.35 o
   3  10   6       14.35       10.09      3.40 o
   4  10   6        1.59        1.08      3.02 o
   5  10   6        0.01       -1.21      4.10 o
 -10  11   6       14.95       20.76      8.73 o
  -9  11   6       29.84       39.29      6.26 o
  -8  11   6       48.15       37.56      5.82 o
  -7  11   6       71.51       73.18      9.58 o
  -6  11   6        0.11        1.39      2.27 o
  -5  11   6      177.60      179.67      5.45 o
  -4  11   6       13.79       12.53      3.02 o
  -3  11   6      420.44      419.85      7.01 o
  -2  11   6       77.25       83.19      2.97 o
  -1  11   6      145.65      138.74      5.87 o
   0  11   6      244.67      241.85      5.91 o
   1  11   6       12.72       13.15      2.21 o
   2  11   6       34.62       33.96      4.29 o
   3  11   6        0.82        0.01      2.85 o
   4  11   6        0.26       -4.79      3.44 o
   5  11   6       10.04        9.69      4.01 o
 -10  12   6        1.81        9.96      5.22 o
  -9  12   6       38.90       45.70      6.82 o
  -8  12   6       66.35       74.47      7.46 o
  -7  12   6       10.75        8.85      3.06 o
  -6  12   6       63.51       69.72      3.93 o
  -5  12   6        9.14        8.60      1.99 o
  -4  12   6      183.94      172.70      4.60 o
  -3  12   6       69.85       66.99      2.50 o
  -2  12   6      404.18      395.98     10.40 o
  -1  12   6      121.84      118.63      4.80 o
   0  12   6       14.95       18.84      3.46 o
   1  12   6      157.67      166.65      4.98 o
   2  12   6        0.35        3.32      3.00 o
   3  12   6        0.06       -0.02      2.93 o
   4  12   6       14.67       19.14      7.83 o
   5  12   6       24.51       25.87      6.24 o
  -9  13   6        0.63        3.69      4.47 o
  -8  13   6       54.60       49.78      8.08 o
  -7  13   6       85.31       95.58      8.02 o
  -6  13   6        3.05       -1.74      2.09 o
  -5  13   6      341.71      348.50      7.43 o
  -4  13   6        1.02        3.02      1.68 o
  -3  13   6       20.83       23.15      2.36 o
  -2  13   6        4.30        4.41      1.78 o
  -1  13   6      112.29      104.19      5.54 o
   0  13   6      102.47      104.66      6.68 o
   1  13   6        0.16        5.92      2.94 o
   2  13   6       42.12       45.02      6.81 o
   3  13   6        2.34        3.91      3.29 o
   4  13   6        0.00       -2.78      3.22 o
  -9  14   6        4.95       12.01      5.17 o
  -8  14   6       26.49       25.74      5.78 o
  -7  14   6        0.09       -0.33      3.73 o
  -6  14   6       15.77       11.10      3.41 o
  -5  14   6        0.76        1.31      2.15 o
  -4  14   6        4.65        2.87      2.08 o
  -3  14   6       45.93       48.01      3.12 o
  -2  14   6       26.33       26.47      2.50 o
  -1  14   6       83.66       80.57      3.99 o
   0  14   6        1.86        1.81      1.99 o
   1  14   6        5.92        7.02      3.14 o
   2  14   6        2.60        6.80      4.81 o
   3  14   6       21.64       22.57      5.27 o
   4  14   6        0.00       -0.98      4.01 o
  -9  15   6        2.02        8.19      5.01 o
  -8  15   6       27.35       35.26      8.96 o
  -7  15   6       10.67        6.95      4.72 o
  -6  15   6       14.22        9.88      3.50 o
  -5  15   6       88.32       81.36      8.35 o
  -4  15   6        8.52        8.50      3.15 o
  -3  15   6       69.56       64.90      3.80 o
  -2  15   6       51.85       56.92      5.42 o
  -1  15   6        0.05        4.19      2.11 o
   0  15   6       38.76       45.57      3.97 o
   1  15   6        0.10        0.39      2.91 o
   2  15   6       32.37       36.53      6.07 o
   3  15   6        3.88        0.57      3.51 o
   4  15   6        2.06       -1.36      3.48 o
  -8  16   6       17.44       20.32      5.68 o
  -7  16   6        0.56       -0.08      6.28 o
  -6  16   6       53.84       53.71      5.54 o
  -5  16   6        9.59       17.54      3.75 o
  -4  16   6       14.11       10.44      3.33 o
  -3  16   6        0.91       -3.79      2.53 o
  -2  16   6      163.31      151.68      5.81 o
  -1  16   6      107.10       96.43     12.20 o
   0  16   6        3.12        3.61      2.51 o
   1  16   6       50.91       54.89      9.94 o
   2  16   6       17.82       16.04      5.19 o
   3  16   6        0.86        4.98      3.61 o
  -8  17   6        1.62        1.59      4.57 o
  -7  17   6       16.94       14.55      6.23 o
  -6  17   6        0.48        0.01      8.29 o
  -5  17   6       10.50        9.33      3.63 o
  -4  17   6        0.84       -1.24      2.85 o
  -3  17   6        0.03        0.67      2.84 o
  -2  17   6        0.27        0.24      2.80 o
  -1  17   6        0.20       -2.97      2.69 o
   0  17   6        8.31        8.09      3.60 o
   1  17   6       21.94       20.51      5.37 o
   2  17   6        1.81       -1.50      3.79 o
   3  17   6        0.26        0.80      3.59 o
  -7  18   6        3.52       -2.32      4.53 o
  -6  18   6        1.76        0.42      4.33 o
  -5  18   6        1.27        2.25      3.15 o
  -4  18   6       18.67       16.21      3.86 o
  -3  18   6       43.35       42.30      4.91 o
  -2  18   6       69.30       60.83      7.21 o
  -1  18   6        5.42        8.55      3.33 o
   0  18   6        4.62        0.15      3.89 o
   1  18   6       11.49        2.06      3.68 o
   2  18   6        2.80       -1.55      4.51 o
  -7  19   6       12.30       12.04      5.56 o
  -6  19   6        1.90        3.55      4.66 o
  -5  19   6        9.10       14.02      3.90 o
  -4  19   6        0.02       -5.77      3.85 o
  -3  19   6        0.24       -4.21      3.03 o
  -2  19   6        7.93        2.36      4.24 o
  -1  19   6       25.84       29.00      6.18 o
   0  19   6       15.87       20.59      4.19 o
   1  19   6        4.15        4.53      3.85 o
   2  19   6        8.51        8.65      5.21 o
  -6  20   6       28.61       28.65      6.23 o
  -5  20   6        0.23        1.78      3.64 o
  -4  20   6        0.54       -2.35      3.21 o
  -3  20   6        0.25       -5.00      3.33 o
  -2  20   6       28.08       22.87      7.59 o
  -1  20   6       20.89       24.76     11.31 o
   0  20   6        0.06       -3.76      3.94 o
   1  20   6        6.78        5.48      4.19 o
  -5  21   6        1.55        3.05      3.87 o
  -4  21   6        0.93        6.15      4.84 o
  -3  21   6        0.11       -2.66      4.04 o
  -2  21   6        0.08        1.08      4.34 o
  -1  21   6        1.46        0.12      4.51 o
   0  21   6        5.20       10.63      5.33 o
  -4  22   6        0.61        1.86      4.70 o
  -3  22   6        3.27       -0.31      5.52 o
  -2  22   6       16.37       10.56      5.32 o
  -1  22   6        6.13       -2.33      4.43 o
 -11   1   7       23.91       37.18      6.42 o
 -10   1   7       48.87       48.91      6.60 o
  -9   1   7       81.33       66.06      8.77 o
  -8   1   7        3.93        2.71      3.10 o
  -7   1   7       69.61       70.47      7.77 o
  -6   1   7      105.06      107.06      4.15 o
  -5   1   7       33.53       36.62      2.01 o
  -4   1   7      627.10      601.45      6.55 o
  -3   1   7      522.22      502.39      9.52 o
  -2   1   7      266.74      280.56     11.26 o
  -1   1   7      137.84      127.38      4.33 o
   0   1   7       21.45       19.10      3.08 o
   1   1   7       49.67       50.81      2.69 o
   2   1   7        2.13        5.06      1.56 o
   3   1   7        0.39        1.11      2.11 o
   4   1   7       11.13       18.70      3.34 o
   5   1   7        0.35        2.60      2.80 o
 -11   2   7        4.39       13.83      5.06 o
 -10   2   7       44.13       57.30      6.93 o
  -9   2   7      120.72      135.91      9.25 o
  -8   2   7       58.92       54.93      4.01 o
  -7   2   7      139.09      128.28     12.16 o
  -6   2   7        9.85       11.31      2.04 o
  -5   2   7      143.44      143.21      3.13 o
  -4   2   7       66.25       63.45      1.81 o
  -3   2   7      886.84      861.55     16.57 o
  -2   2   7      114.27      106.70      4.27 o
  -1   2   7        1.06        2.48      2.08 o
   0   2   7      299.59      293.97      7.09 o
   1   2   7       17.02       14.61      2.48 o
   2   2   7       20.60       20.16      2.75 o
   3   2   7        3.31        1.41      2.18 o
   4   2   7        0.40        3.04      3.13 o
   5   2   7        1.17       -2.44      2.72 o
 -11   3   7        8.75        8.63      4.52 o
 -10   3   7       55.68       75.84      7.74 o
  -9   3   7       72.78       70.54      6.90 o
  -8   3   7       54.06       59.16      5.96 o
  -7   3   7        9.23       11.81      2.06 o
  -6   3   7       85.75       77.62      4.60 o
  -5   3   7       21.01       23.04      1.57 o
  -4   3   7      180.47      172.54      3.22 o
  -3   3   7      263.49      262.77      4.52 o
  -2   3   7      212.26      222.80      5.95 o
  -1   3   7       61.55       70.47      3.28 o
   0   3   7        1.88        2.89      1.36 o
   1   3   7       36.64       39.48      3.11 o
   2   3   7        3.53        8.10      1.82 o
   3   3   7       18.36       12.56      2.70 o
   4   3   7        0.02        4.71      3.31 o
   5   3   7        0.00        2.28      2.80 o
 -11   4   7        9.98       19.20      5.50 o
 -10   4   7        0.21        1.38      4.02 o
  -9   4   7        4.58        8.30      7.80 o
  -8   4   7        6.68       -0.29      5.23 o
  -7   4   7       95.86      107.29      8.69 o
  -6   4   7      130.34      113.39      4.49 o
  -5   4   7        2.75        1.78      1.24 o
  -4   4   7       42.50       41.07      1.55 o
  -3   4   7       67.41       68.89      3.16 o
  -2   4   7       71.61       73.06      4.90 o
  -1   4   7        4.36        1.95      1.17 o
   0   4   7       31.61       36.89      2.76 o
   1   4   7       25.58       23.74      2.58 o
   2   4   7        3.50        3.38      1.74 o
   3   4   7        5.69        6.83      2.45 o
   4   4   7        0.03        0.24      3.53 o
   5   4   7        3.45        4.10      2.98 o
 -11   5   7       13.90       16.39      5.54 o
 -10   5   7       23.71       21.59      5.89 o
  -9   5   7       24.05       21.56      4.72 o
  -8   5   7       19.96       26.11      4.46 o
  -7   5   7        6.14        4.12      3.33 o
  -6   5   7        7.53        1.37      1.79 o
  -5   5   7       17.54       17.95      1.77 o
  -4   5   7      391.46      365.09      5.29 o
  -3   5   7       81.96       75.67      3.39 o
  -2   5   7        0.03       -0.04      1.17 o
  -1   5   7      127.30      124.66      3.18 o
   0   5   7      124.50      103.91      5.23 o
   1   5   7       10.83       11.85      2.47 o
   2   5   7        0.84       -1.96      1.89 o
   3   5   7       33.63       22.45      3.16 o
   4   5   7       37.92       45.36      5.04 o
   5   5   7        0.26       -0.72      2.91 o
 -11   6   7        0.00        3.15      9.22 o
 -10   6   7       61.59       80.87      8.01 o
  -9   6   7       69.42       79.53     12.50 o
  -8   6   7       21.07       19.49      4.35 o
  -7   6   7       47.15       34.40      4.53 o
  -6   6   7        1.98        2.70      2.15 o
  -5   6   7      332.48      327.39      5.97 o
  -4   6   7      110.59      110.40      3.18 o
  -3   6   7      650.48      595.43     10.48 o
  -2   6   7      159.12      140.44      3.90 o
  -1   6   7       14.79       11.25      1.49 o
   0   6   7      146.93      151.80      4.59 o
   1   6   7       45.08       39.07      3.51 o
   2   6   7        4.23        3.91      2.08 o
   3   6   7        0.40        1.28      2.35 o
   4   6   7        1.25        4.32      2.83 o
   5   6   7        2.45       -0.60      3.64 o
 -10   7   7        1.25        2.64      4.28 o
  -9   7   7       28.18       40.12      5.91 o
  -8   7   7       46.26       49.70      5.91 o
  -7   7   7        6.41       11.47      3.36 o
  -6   7   7       68.77       62.53      5.51 o
  -5   7   7      218.69      204.20      5.12 o
  -4   7   7      143.62      142.29      3.63 o
  -3   7   7      322.94      320.12     11.18 o
  -2   7   7       15.82       15.44      1.65 o
  -1   7   7       14.38       15.94      1.88 o
   0   7   7        8.54        7.66      1.90 o
   1   7   7       15.32       13.97      4.22 o
   2   7   7        1.97       -0.66      2.03 o
   3   7   7        0.32        0.83      2.31 o
   4   7   7        2.00        5.44      2.97 o
   5   7   7        5.46        3.22      3.05 o
 -10   8   7        6.70        3.71      4.35 o
  -9   8   7        9.66       11.21      4.42 o
  -8   8   7        8.03        6.79      3.58 o
  -7   8   7        2.24       -0.52      2.57 o
  -6   8   7       14.26       11.46      2.44 o
  -5   8   7      113.81      122.43      3.81 o
  -4   8   7        0.61       -0.62      1.24 o
  -3   8   7      477.02      450.44     10.74 o
  -2   8   7       57.19       49.26      2.62 o
  -1   8   7       12.88       12.11      1.77 o
   0   8   7        0.09       -0.09      1.55 o
   1   8   7       33.61       28.09      3.25 o
   2   8   7        0.24        1.02      3.10 o
   3   8   7        7.72        3.37      2.84 o
   4   8   7        9.78        7.97      3.45 o
 -10   9   7       18.31       22.10      5.46 o
  -9   9   7        6.42        5.65      4.07 o
  -8   9   7       45.23       45.43      5.90 o
  -7   9   7        0.03        3.99      3.13 o
  -6   9   7      120.77      101.16      7.00 o
  -5   9   7       43.04       44.17      3.39 o
  -4   9   7       28.74       28.32      2.25 o
  -3   9   7      137.65      144.18      3.79 o
  -2   9   7       47.40       43.75      2.57 o
  -1   9   7      125.64      122.78      4.89 o
   0   9   7        5.76        6.30      1.91 o
   1   9   7       13.73       15.76      2.95 o
   2   9   7        0.02       -3.66      5.64 o
   3   9   7        6.96       -4.33      3.65 o
   4   9   7        0.02       -0.17      3.05 o
 -10  10   7       33.70       43.21     10.44 o
  -9  10   7       35.99       46.72      6.50 o
  -8  10   7       26.20       29.34      5.33 o
  -7  10   7       92.85      102.34      7.60 o
  -6  10   7        6.93        5.09      2.67 o
  -5  10   7       55.89       59.85      3.86 o
  -4  10   7        0.78       -0.16      1.71 o
  -3  10   7      417.60      418.28      6.86 o
  -2  10   7      220.33      219.29      4.18 o
  -1  10   7        0.00       -0.99      1.43 o
   0  10   7      124.80      123.30      3.71 o
   1  10   7        1.19        6.70      2.28 o
   2  10   7        2.81        4.28      3.83 o
   3  10   7        0.05        1.17      2.94 o
   4  10   7        0.93       -1.76      3.04 o
 -10  11   7        1.19       -2.92      4.14 o
  -9  11   7       23.33       23.02      5.56 o
  -8  11   7       12.05       10.99      4.39 o
  -7  11   7       44.42       45.60      5.54 o
  -6  11   7        7.68       11.24      2.59 o
  -5  11   7        0.01        1.91      1.95 o
  -4  11   7       75.73       74.50      9.37 o
  -3  11   7       17.51       16.86      2.05 o
  -2  11   7       23.03       23.02      2.21 o
  -1  11   7       35.53       35.32      2.07 o
   0  11   7       43.62       40.82      2.95 o
   1  11   7       36.48       48.22      4.75 o
   2  11   7        0.01       -2.64      6.43 o
   3  11   7        4.87        2.20      3.18 o
   4  11   7        1.33        2.80      4.14 o
  -9  12   7       20.61       18.99      5.50 o
  -8  12   7       36.19       42.72      6.09 o
  -7  12   7       47.46       38.45      5.39 o
  -6  12   7        1.09       -1.74      2.59 o
  -5  12   7        1.60        6.23      2.17 o
  -4  12   7       16.69       13.26      3.61 o
  -3  12   7      255.89      239.85      5.83 o
  -2  12   7       78.90       76.65      3.57 o
  -1  12   7        1.14        2.00      1.63 o
   0  12   7        0.77        3.46      2.68 o
   1  12   7       97.08       87.75      6.18 o
   2  12   7        8.85        9.32      6.75 o
   3  12   7        4.27        7.01      4.67 o
   4  12   7        9.16        5.50      4.81 o
  -9  13   7        0.01        2.03      4.54 o
  -8  13   7       34.11       28.21      5.58 o
  -7  13   7        2.59       -3.14      3.22 o
  -6  13   7        8.73        9.99      3.21 o
  -5  13   7       19.39       19.90      5.11 o
  -4  13   7       40.52       36.92      3.97 o
  -3  13   7       14.74       23.23      2.79 o
  -2  13   7      162.48      160.01      6.58 o
  -1  13   7       58.94       58.58      3.29 o
   0  13   7        0.04       -1.03      2.24 o
   1  13   7        7.25       11.82      3.39 o
   2  13   7        1.49        7.89      4.07 o
   3  13   7       16.81       10.65      4.42 o
  -9  14   7        2.27        0.92      4.57 o
  -8  14   7        6.72        3.47      8.09 o
  -7  14   7      104.36      110.51     16.04 o
  -6  14   7        0.52       -1.57      4.85 o
  -5  14   7      136.72      131.54      7.09 o
  -4  14   7       74.20       69.89      5.28 o
  -3  14   7        7.67        6.57      2.69 o
  -2  14   7        0.52        2.02      1.83 o
  -1  14   7       41.35       35.10      3.03 o
   0  14   7       11.87       15.86      3.13 o
   1  14   7        0.15       -0.89      2.84 o
   2  14   7       47.60       47.60      7.95 o
   3  14   7        8.75        5.37      3.78 o
  -9  15   7        8.33       11.17      5.35 o
  -8  15   7       28.73       24.70      5.71 o
  -7  15   7        0.23        0.24      3.89 o
  -6  15   7      102.67      112.57      7.28 o
  -5  15   7        8.58        9.22      3.38 o
  -4  15   7       37.11       43.83      4.55 o
  -3  15   7       17.10       22.15      4.03 o
  -2  15   7       21.23       17.78      2.90 o
  -1  15   7        5.64        3.38      2.43 o
   0  15   7        1.15        3.11      2.54 o
   1  15   7       15.88       20.91      5.12 o
   2  15   7        2.78        8.13      4.58 o
   3  15   7        4.19        9.49      4.00 o
  -8  16   7        1.32       11.39      7.21 o
  -7  16   7        7.39       11.13      4.59 o
  -6  16   7        1.84        2.64      3.29 o
  -5  16   7       11.31        7.66      3.43 o
  -4  16   7       14.33       11.08      3.37 o
  -3  16   7        0.55        1.70      2.80 o
  -2  16   7       11.65       12.30      2.79 o
  -1  16   7        2.12        4.60      2.98 o
   0  16   7        0.31        1.28      3.74 o
   1  16   7        1.69       -1.03      8.50 o
   2  16   7        5.50       12.06      5.47 o
  -8  17   7        8.06       16.77      5.58 o
  -7  17   7        3.16        4.28      5.97 o
  -6  17   7        1.81       -1.73      3.23 o
  -5  17   7        1.37        0.05      3.05 o
  -4  17   7       10.60       11.09      4.27 o
  -3  17   7        3.52        1.23      3.20 o
  -2  17   7        0.01       -1.98      4.23 o
  -1  17   7       24.75       28.32      4.42 o
   0  17   7        2.00        6.36      3.75 o
   1  17   7        2.10        3.00      3.44 o
   2  17   7        0.51        2.61      3.67 o
  -7  18   7       25.53       21.27      5.83 o
  -6  18   7        0.03        1.16      3.41 o
  -5  18   7       23.56       19.54      4.31 o
  -4  18   7       10.83        4.05      3.60 o
  -3  18   7       19.64       10.57      3.65 o
  -2  18   7        0.56        0.95      3.06 o
  -1  18   7       14.53       18.14      5.27 o
   0  18   7        1.96        3.81      3.47 o
   1  18   7        7.49       12.57      4.96 o
  -6  19   7       20.83       22.17      4.90 o
  -5  19   7       14.91       19.89      5.01 o
  -4  19   7        2.67       -0.20      3.32 o
  -3  19   7       13.14       13.24      4.02 o
  -2  19   7       11.59        5.95      4.73 o
  -1  19   7        0.15        4.73      4.36 o
   0  19   7        0.04        3.01      6.12 o
   1  19   7        4.19        9.99      4.87 o
  -6  20   7        0.82        5.02      4.96 o
  -5  20   7        1.54        3.02      4.73 o
  -4  20   7        0.02       -3.29      3.30 o
  -3  20   7        0.76       -2.88      3.92 o
  -2  20   7        7.50        1.21      4.63 o
  -1  20   7        6.67        6.85      6.08 o
   0  20   7        0.32       -2.93      5.78 o
  -4  21   7        4.71        3.79      4.12 o
  -3  21   7        1.82       -1.54      4.50 o
  -2  21   7        2.71        4.22      6.59 o
 -11   0   8       75.13       69.93     11.13 o
 -10   0   8       40.14       48.80      9.19 o
  -9   0   8       13.39       13.39      5.93 o
  -8   0   8       67.02       90.89      9.95 o
  -7   0   8      245.26      209.46     12.09 o
  -6   0   8      326.53      290.05     13.13 o
  -5   0   8       45.24       46.72      2.90 o
  -4   0   8     1449.26     1381.41     31.38 o
  -3   0   8      988.68      947.66     22.24 o
  -2   0   8       14.87       21.44      4.01 o
  -1   0   8      279.01      271.21     10.50 o
   0   0   8       13.04        6.00      3.51 o
   1   0   8        4.69        8.25      3.88 o
   2   0   8        0.00        0.15      2.65 o
   3   0   8       15.26       15.41      4.23 o
   4   0   8       13.24       18.40      7.23 o
 -11   1   8       15.18       16.42      7.33 o
 -10   1   8       40.48       42.85      6.36 o
  -9   1   8       70.75       77.58      7.44 o
  -8   1   8       46.21       48.04     12.57 o
  -7   1   8        2.57        1.46      2.53 o
  -6   1   8        0.21        1.35      2.00 o
  -5   1   8      283.59      275.20      4.65 o
  -4   1   8       22.18       24.89      2.27 o
  -3   1   8       93.18       93.71      5.81 o
  -2   1   8      385.35      380.43      8.79 o
  -1   1   8      130.61      137.22      5.46 o
   0   1   8       15.32       13.33      2.98 o
   1   1   8        1.08        2.91      1.68 o
   2   1   8        2.88        5.17      2.09 o
   3   1   8        4.41        8.70      2.72 o
   4   1   8        3.50        2.60      2.79 o
 -11   2   8        3.26        8.19      4.72 o
 -10   2   8        6.81       10.85      4.49 o
  -9   2   8        2.59        0.51      3.28 o
  -8   2   8        4.46        2.30      2.93 o
  -7   2   8        0.03        1.32      2.53 o
  -6   2   8        5.11        5.82      1.65 o
  -5   2   8       80.68       75.91      2.53 o
  -4   2   8      150.06      161.24      4.31 o
  -3   2   8      140.57      141.12      5.13 o
  -2   2   8       22.12       23.47      5.16 o
  -1   2   8        5.52        4.01      1.97 o
   0   2   8       97.72       85.30      6.27 o
   1   2   8       19.51       18.98      2.49 o
   2   2   8        1.22        0.58      2.38 o
   3   2   8        7.56        6.22      3.48 o
   4   2   8        1.08        4.38      3.68 o
 -11   3   8        1.04        4.84      4.66 o
 -10   3   8       10.72        9.73      4.48 o
  -9   3   8       31.17       39.93      5.63 o
  -8   3   8       16.99       12.83      3.53 o
  -7   3   8        5.85        8.12      1.69 o
  -6   3   8       21.15       19.39      1.91 o
  -5   3   8        3.34        2.88      1.12 o
  -4   3   8      133.34      128.98      3.90 o
  -3   3   8      483.72      479.07      9.02 o
  -2   3   8      171.30      162.97      5.59 o
  -1   3   8       19.99       13.86      2.38 o
   0   3   8       13.77       12.78      2.84 o
   1   3   8       87.85       81.17      4.25 o
   2   3   8        0.04       -0.31      1.94 o
   3   3   8       19.04       17.87      3.15 o
   4   3   8        1.27        2.46      2.87 o
 -11   4   8       40.37       33.01      6.37 o
 -10   4   8       16.61       26.51      5.49 o
  -9   4   8        0.05        2.18      3.51 o
  -8   4   8       64.98       58.68      9.97 o
  -7   4   8        0.41        0.85      2.68 o
  -6   4   8       49.55       48.21      3.94 o
  -5   4   8       66.29       69.87      2.98 o
  -4   4   8      439.25      436.41      7.44 o
  -3   4   8      239.82      240.20      5.25 o
  -2   4   8       12.96       14.26      1.66 o
  -1   4   8       39.16       43.96      2.17 o
   0   4   8       98.09       97.76      4.13 o
   1   4   8        1.80        7.01      2.35 o
   2   4   8        6.73        7.55      2.43 o
   3   4   8       16.84       21.00      3.31 o
   4   4   8        1.35        0.12      2.71 o
 -11   5   8        1.37        7.67      4.59 o
 -10   5   8        9.06       11.02      4.80 o
  -9   5   8       44.57       49.02      6.15 o
  -8   5   8       11.05        8.34      3.65 o
  -7   5   8      164.43      178.32      8.14 o
  -6   5   8       10.61       10.61      2.54 o
  -5   5   8       38.03       38.76      2.50 o
  -4   5   8      126.67      125.71      4.82 o
  -3   5   8      162.98      179.52      5.69 o
  -2   5   8       72.70       72.33      3.16 o
  -1   5   8       21.12       23.26      2.50 o
   0   5   8        2.11        2.22      1.78 o
   1   5   8       42.15       47.05      3.94 o
   2   5   8        3.86        5.60      2.73 o
   3   5   8        0.02        3.97      2.82 o
   4   5   8        1.24        5.04      2.94 o
 -10   6   8       16.73       16.23      5.11 o
  -9   6   8        3.55       -0.69      3.51 o
  -8   6   8       45.74       35.57      5.03 o
  -7   6   8       99.01       96.97      6.97 o
  -6   6   8       28.04       26.84      3.33 o
  -5   6   8       23.40       28.26      2.73 o
  -4   6   8      174.66      161.56      6.43 o
  -3   6   8      171.64      151.04      5.30 o
  -2   6   8        0.10        3.64      1.88 o
  -1   6   8        0.00        1.09      1.47 o
   0   6   8        4.64        1.97      1.82 o
   1   6   8       17.28       16.65      3.37 o
   2   6   8        0.64       -2.25      2.26 o
   3   6   8        1.40        0.74      2.52 o
   4   6   8        2.94       11.30      3.36 o
 -10   7   8       18.49        9.09      4.62 o
  -9   7   8       15.99       12.53      5.36 o
  -8   7   8        2.10        4.14      3.58 o
  -7   7   8        9.61       12.79      3.49 o
  -6   7   8       30.13       30.07      3.74 o
  -5   7   8      143.86      128.49      8.82 o
  -4   7   8       20.09       23.18      1.92 o
  -3   7   8      112.77      105.60      6.02 o
  -2   7   8      224.21      227.61      6.84 o
  -1   7   8        0.24        0.47      1.50 o
   0   7   8       26.48       23.17      2.63 o
   1   7   8       15.01       12.02      3.20 o
   2   7   8        0.44        1.67      2.46 o
   3   7   8        0.46       -3.17      2.60 o
   4   7   8        1.11       -0.84      3.59 o
 -10   8   8        0.73       -1.98      8.13 o
  -9   8   8       23.52       20.77      5.07 o
  -8   8   8       43.48       42.65      5.69 o
  -7   8   8        3.05        1.24      3.45 o
  -6   8   8       53.35       64.25      5.17 o
  -5   8   8       37.24       35.57      3.08 o
  -4   8   8        8.95       11.62      1.86 o
  -3   8   8       20.64       19.47      3.05 o
  -2   8   8      115.00      109.98      3.91 o
  -1   8   8        1.31        0.76      1.66 o
   0   8   8        1.58        3.12      1.93 o
   1   8   8       21.01       16.30      3.41 o
   2   8   8       10.74        7.70      2.85 o
   3   8   8        0.05       -1.38      2.67 o
 -10   9   8        0.16        3.63      4.41 o
  -9   9   8        2.15        2.54      3.92 o
  -8   9   8       16.81       14.84      4.35 o
  -7   9   8       87.82       87.77      7.04 o
  -6   9   8       28.39       25.92      3.63 o
  -5   9   8        6.00        6.23      2.12 o
  -4   9   8      453.62      433.11     14.69 o
  -3   9   8        2.86        6.32      3.38 o
  -2   9   8       28.38       26.91      2.41 o
  -1   9   8        1.63       -2.07      1.51 o
   0   9   8       12.91        6.59      2.74 o
   1   9   8        0.15        0.33      2.73 o
   2   9   8       10.59       12.04      3.22 o
   3   9   8        3.92        5.31      3.34 o
 -10  10   8       21.82       31.91      6.21 o
  -9  10   8        4.81        0.30      4.27 o
  -8  10   8        0.18        3.86      3.59 o
  -7  10   8        2.48        0.81      2.80 o
  -6  10   8       45.77       39.16      3.67 o
  -5  10   8        0.00        0.62      2.03 o
  -4  10   8      120.92      125.39      9.48 o
  -3  10   8       12.86       14.97      2.37 o
  -2  10   8        8.13        8.37      1.88 o
  -1  10   8       34.15       31.63      2.64 o
   0  10   8        4.35        8.62      2.99 o
   1  10   8        0.05       -0.27      3.36 o
   2  10   8        0.25       -1.20      2.73 o
   3  10   8        0.28       -2.22      2.99 o
  -9  11   8       30.30       49.01      6.72 o
  -8  11   8        1.71        1.20      3.61 o
  -7  11   8       19.73       24.85      4.10 o
  -6  11   8        3.04       -0.69      4.77 o
  -5  11   8      239.38      222.20      7.91 o
  -4  11   8       19.05       20.19      3.16 o
  -3  11   8       25.86       25.29      4.22 o
  -2  11   8      165.23      154.54      4.21 o
  -1  11   8       11.03       11.36      2.04 o
   0  11   8       38.40       38.02      3.09 o
   1  11   8        0.24        1.80      3.60 o
   2  11   8        1.16       -1.57      2.87 o
   3  11   8        0.00        0.17      3.27 o
  -9  12   8       20.33       17.29      5.46 o
  -8  12   8       89.24      101.54      8.50 o
  -7  12   8        1.38       -0.04      2.96 o
  -6  12   8      104.32      111.33      6.70 o
  -5  12   8        5.13        5.92      4.35 o
  -4  12   8       72.11       67.56      4.84 o
  -3  12   8       19.04       15.36      2.88 o
  -2  12   8       12.80       11.88      2.42 o
  -1  12   8       62.58       71.02      4.75 o
   0  12   8        0.25        0.14      2.33 o
   1  12   8       11.53       16.15      4.61 o
   2  12   8        0.51       -0.58      2.94 o
   3  12   8        1.14        1.56      3.45 o
  -9  13   8       23.46       37.63      6.55 o
  -8  13   8        6.73        5.91      4.93 o
  -7  13   8       71.88       67.14      5.96 o
  -6  13   8        2.12        2.48      3.02 o
  -5  13   8       45.85       50.41      4.77 o
  -4  13   8        7.16        8.99      3.31 o
  -3  13   8        0.31       -1.23      2.29 o
  -2  13   8        8.00       10.73      2.55 o
  -1  13   8        4.80        3.31      2.36 o
   0  13   8        1.50        1.12      3.06 o
   1  13   8        3.77        4.56      5.34 o
   2  13   8       10.65        8.03      3.70 o
  -9  14   8        2.05        2.46      6.62 o
  -8  14   8        7.87       13.32      4.97 o
  -7  14   8        7.61       14.93      4.00 o
  -6  14   8        1.71       -0.08      2.93 o
  -5  14   8        5.44        3.91      3.00 o
  -4  14   8        4.74        6.67      3.86 o
  -3  14   8        0.89       -1.21      2.45 o
  -2  14   8        0.59        4.22      2.41 o
  -1  14   8        3.23        4.81      2.84 o
   0  14   8        0.05        0.76      2.86 o
   1  14   8        0.09       -0.88      3.64 o
   2  14   8        1.62        5.09      3.51 o
  -8  15   8        0.23        1.67      4.20 o
  -7  15   8       24.45       26.02      4.73 o
  -6  15   8        0.67        3.56      3.25 o
  -5  15   8        5.44        2.03      2.89 o
  -4  15   8       47.67       48.21      5.91 o
  -3  15   8        0.01        0.14      2.76 o
  -2  15   8        0.97        0.60      2.25 o
  -1  15   8        8.38        9.21      2.84 o
   0  15   8        1.50        7.43      3.61 o
   1  15   8        2.22        0.53      6.63 o
  -8  16   8        1.21        3.99      4.65 o
  -7  16   8        0.25        1.01      4.17 o
  -6  16   8       59.96       69.23      6.21 o
  -5  16   8        4.91        5.05      3.31 o
  -4  16   8       12.59       13.28      3.63 o
  -3  16   8       49.50       51.06      7.92 o
  -2  16   8        7.72        8.83      3.34 o
  -1  16   8        1.03       -1.71      2.80 o
   0  16   8        2.04        0.75      3.70 o
   1  16   8        0.00       11.17      5.68 o
  -7  17   8       43.38       47.06      6.90 o
  -6  17   8        0.76        5.32      3.64 o
  -5  17   8       15.89       24.19      4.44 o
  -4  17   8       26.77       24.19      7.53 o
  -3  17   8        0.04        1.21      3.04 o
  -2  17   8        0.11       -4.20      2.91 o
  -1  17   8        2.93       12.30      4.81 o
   0  17   8        2.09        5.01      8.20 o
  -6  18   8        2.43        5.15      4.69 o
  -5  18   8        6.39        6.68      3.65 o
  -4  18   8        0.36       -1.61      3.27 o
  -3  18   8        0.30       -4.41      3.11 o
  -2  18   8        1.32       -4.72      4.00 o
  -1  18   8        0.02        2.56      6.26 o
   0  18   8        6.11        7.46      6.71 o
  -5  19   8        4.53        3.86      4.62 o
  -4  19   8        8.55       -0.21      4.19 o
  -3  19   8        0.78        1.66      4.11 o
  -2  19   8        2.45        9.53      6.69 o
  -1  19   8        4.23       -1.96      5.67 o
  -4  20   8        0.94        0.16      4.47 o
  -3  20   8        6.77        7.16      4.93 o
 -10   1   9       31.04       32.73      5.96 o
  -9   1   9       12.89        9.90      3.88 o
  -8   1   9       12.90       18.84      9.64 o
  -7   1   9        1.39        0.71      2.72 o
  -6   1   9       81.88       80.29      3.71 o
  -5   1   9       48.37       47.72      2.52 o
  -4   1   9       64.88       67.77      3.03 o
  -3   1   9       83.84       92.70      4.99 o
  -2   1   9       14.42        9.03      2.46 o
  -1   1   9       25.89       28.73      3.38 o
   0   1   9        0.06        2.22      2.20 o
   1   1   9        0.02        0.78      1.63 o
   2   1   9        0.40        0.87      2.27 o
   3   1   9        0.53       -0.67      2.71 o
 -10   2   9       53.17       49.51      8.42 o
  -9   2   9       31.16       35.47      5.41 o
  -8   2   9        4.59        0.10      3.18 o
  -7   2   9      102.89      109.45      6.75 o
  -6   2   9        0.07       -0.32      1.60 o
  -5   2   9       41.76       36.09      2.25 o
  -4   2   9        1.59        1.89      1.58 o
  -3   2   9      288.69      317.28      8.14 o
  -2   2   9       71.96       70.92      4.55 o
  -1   2   9        0.16       -2.81      1.89 o
   0   2   9       94.06       84.49      4.03 o
   1   2   9        9.40       11.32      3.39 o
   2   2   9        1.38        0.47      2.17 o
   3   2   9        0.20        3.72      2.77 o
 -10   3   9       31.20       39.98      6.14 o
  -9   3   9       31.91       39.98      5.72 o
  -8   3   9       27.44       32.69      4.84 o
  -7   3   9        3.86        5.22      3.04 o
  -6   3   9       64.75       67.53      4.63 o
  -5   3   9       16.31       13.56      1.68 o
  -4   3   9       98.60      107.37      4.99 o
  -3   3   9       99.65      108.29      3.17 o
  -2   3   9        8.55       11.31      2.57 o
  -1   3   9       18.90       17.71      3.52 o
   0   3   9        3.27        2.37      1.97 o
   1   3   9        3.07        1.34      2.93 o
   2   3   9        1.65        2.59      3.40 o
   3   3   9        2.22        1.71      2.73 o
 -10   4   9        6.83       19.35      7.02 o
  -9   4   9        2.39       -0.69      3.16 o
  -8   4   9        1.46       -0.10      3.15 o
  -7   4   9       85.83       98.64      6.84 o
  -6   4   9        1.35       -0.48      2.14 o
  -5   4   9       40.04       42.89      5.22 o
  -4   4   9      182.15      175.52      5.75 o
  -3   4   9       52.51       53.24      3.46 o
  -2   4   9        7.46        1.62      1.71 o
  -1   4   9       10.20       12.41      2.13 o
   0   4   9        1.08        1.00      2.98 o
   1   4   9       13.47       14.60      4.02 o
   2   4   9       12.64       11.12      2.94 o
   3   4   9        0.22       -3.17      2.60 o
 -10   5   9        3.24        2.32      4.02 o
  -9   5   9        1.71        2.30      4.45 o
  -8   5   9        0.12        1.33      3.15 o
  -7   5   9        0.21        0.71      2.43 o
  -6   5   9      103.36      108.08      5.62 o
  -5   5   9        0.19       -1.67      1.94 o
  -4   5   9       33.88       30.31      4.06 o
  -3   5   9        5.02        9.66      2.23 o
  -2   5   9       44.23       46.08      5.41 o
  -1   5   9       27.26       34.84      3.00 o
   0   5   9        0.95       -1.68      2.27 o
   1   5   9        1.34        0.61      3.56 o
   2   5   9        0.00       -2.40      2.44 o
   3   5   9        0.01       -0.43      2.79 o
 -10   6   9       25.93       32.25      7.54 o
  -9   6   9        8.75       10.49      4.20 o
  -8   6   9        0.61       -4.05      2.70 o
  -7   6   9       25.12       23.98      3.90 o
  -6   6   9       31.17       35.45      3.80 o
  -5   6   9      281.77      282.07      7.91 o
  -4   6   9        6.35        4.84      3.11 o
  -3   6   9       84.47       72.42      4.33 o
  -2   6   9       85.80       98.72      7.29 o
  -1   6   9        8.06        8.74      1.93 o
   0   6   9        0.36        5.46      2.18 o
   1   6   9        0.07        4.83      2.73 o
   2   6   9        1.00       -0.99      2.55 o
   3   6   9        5.20        8.07      3.65 o
 -10   7   9        5.47        4.79      4.33 o
  -9   7   9        3.02       -1.28      3.63 o
  -8   7   9       11.31       11.70      5.68 o
  -7   7   9        0.01        1.46      3.79 o
  -6   7   9       65.59       61.24      4.75 o
  -5   7   9        1.32        3.64      2.29 o
  -4   7   9        2.21        3.76      2.90 o
  -3   7   9        6.50        7.61      2.40 o
  -2   7   9        1.16       -0.69      2.50 o
  -1   7   9        9.08       12.59      2.20 o
   0   7   9        0.02        0.10      1.95 o
   1   7   9        0.75        1.77      2.65 o
   2   7   9        2.39        4.30      2.91 o
 -10   8   9        0.55       -2.11      3.99 o
  -9   8   9        9.02        9.74      4.96 o
  -8   8   9        2.52        1.05      7.21 o
  -7   8   9        1.60        5.45      3.98 o
  -6   8   9        2.52       -0.08      2.81 o
  -5   8   9      120.38      115.45      5.60 o
  -4   8   9       64.21       45.50      5.60 o
  -3   8   9      199.90      202.14      6.75 o
  -2   8   9        8.93       13.37      2.68 o
  -1   8   9        1.44        3.76      2.06 o
   0   8   9        3.95        7.07      2.98 o
   1   8   9        6.19       10.17      4.09 o
   2   8   9        0.09        0.17      2.77 o
 -10   9   9       11.72       19.18      6.85 o
  -9   9   9        4.38        8.09      4.42 o
  -8   9   9       12.33       10.33      4.19 o
  -7   9   9        0.34       -0.30      2.56 o
  -6   9   9       43.59       39.62      4.29 o
  -5   9   9        3.09        2.10      2.54 o
  -4   9   9      115.24      108.28      5.40 o
  -3   9   9       49.88       57.74      4.18 o
  -2   9   9        1.85        5.02      2.35 o
  -1   9   9        8.06       14.52      2.85 o
   0   9   9        0.94       -1.54      2.34 o
   1   9   9        3.66        5.84      3.99 o
   2   9   9        0.09       -0.67      2.95 o
  -9  10   9        5.81        5.64      4.19 o
  -8  10   9       38.40       31.18      5.37 o
  -7  10   9      103.73      107.07      8.19 o
  -6  10   9        5.45       10.16      3.24 o
  -5  10   9      159.41      172.08     11.15 o
  -4  10   9      198.43      191.15     16.38 o
  -3  10   9        0.03        1.16      2.72 o
  -2  10   9       30.68       38.74      6.43 o
  -1  10   9        0.85        1.52      2.91 o
   0  10   9        0.00        1.50      3.04 o
   1  10   9        0.23       -0.38      5.88 o
   2  10   9        2.48       -0.38      4.75 o
  -9  11   9       14.38       16.78      4.98 o
  -8  11   9       24.40       28.75      5.33 o
  -7  11   9        1.69        5.55      3.25 o
  -6  11   9       36.17       48.58      4.84 o
  -5  11   9       17.47       19.10      3.41 o
  -4  11   9        0.17       -0.26      2.43 o
  -3  11   9       30.96       38.35      3.48 o
  -2  11   9        0.74        0.92      2.98 o
  -1  11   9        3.75        5.46      1.99 o
   0  11   9        3.24        1.85      5.02 o
   1  11   9        0.01       -0.63      3.78 o
   2  11   9        3.82        1.10      6.04 o
  -9  12   9        6.50        9.55      4.64 o
  -8  12   9        2.37        5.96      4.14 o
  -7  12   9        3.62        4.41      3.38 o
  -6  12   9        4.98        2.18      3.64 o
  -5  12   9        4.57        5.89      3.00 o
  -4  12   9       33.45       29.39      6.35 o
  -3  12   9        0.71        1.75      2.33 o
  -2  12   9        0.15        0.38      2.16 o
  -1  12   9       12.04        8.32      2.59 o
   0  12   9        2.46       -1.11      3.00 o
   1  12   9        0.31        0.19      3.51 o
  -8  13   9       25.18       24.69      5.37 o
  -7  13   9        0.00        3.30      3.27 o
  -6  13   9       48.50       37.90      4.60 o
  -5  13   9       18.92       15.64      3.73 o
  -4  13   9        5.64        1.54      3.47 o
  -3  13   9       15.29       23.23      3.49 o
  -2  13   9        5.40        7.89      2.58 o
  -1  13   9        1.51        2.59      2.46 o
   0  13   9        9.27       21.40      5.14 o
   1  13   9        5.56        9.27      6.47 o
  -8  14   9        1.90       -2.50      3.82 o
  -7  14   9       44.89       52.95      6.58 o
  -6  14   9        1.88       -3.94      2.93 o
  -5  14   9       65.58       62.21      5.52 o
  -4  14   9       34.83       34.35      6.23 o
  -3  14   9        2.48        2.81      2.88 o
  -2  14   9       23.03       29.28      3.55 o
  -1  14   9        7.73        8.19      3.25 o
   0  14   9        5.53        3.56      4.26 o
  -7  15   9        2.98       -4.96      5.76 o
  -6  15   9       56.79       57.13      6.63 o
  -5  15   9        4.43        4.24      3.25 o
  -4  15   9        1.46        3.39      3.65 o
  -3  15   9        2.52        0.04      2.89 o
  -2  15   9        5.89        7.44      3.85 o
  -1  15   9       10.09       15.90      4.84 o
   0  15   9        0.61        3.84      5.87 o
  -7  16   9        2.74       10.15      4.91 o
  -6  16   9        3.93        6.70      4.52 o
  -5  16   9        4.23        8.09      4.26 o
  -4  16   9        1.32        1.15      3.67 o
  -3  16   9        3.95        0.31      3.43 o
  -2  16   9        4.76        5.11      3.98 o
  -1  16   9        0.79       -0.64      5.22 o
  -6  17   9       10.72        7.20      4.65 o
  -5  17   9       13.56       18.06      5.66 o
  -4  17   9        0.14        2.74      4.15 o
  -3  17   9        8.03        7.87      4.36 o
  -2  17   9        0.29       -3.63      4.05 o
  -5  18   9        5.12        9.42      9.08 o
  -4  18   9        1.13        0.78      4.13 o
  -3  18   9        2.80        0.64      4.35 o
 -10   0  10        2.94        8.68      6.37 o
  -9   0  10       27.49       22.94      7.06 o
  -8   0  10       74.82      102.92     10.63 o
  -7   0  10       43.78       41.87      6.85 o
  -6   0  10      258.82      267.00     10.66 o
  -5   0  10      239.74      257.27      7.61 o
  -4   0  10       15.66       12.27      3.93 o
  -3   0  10        4.46       10.26      3.72 o
  -2   0  10       21.26       21.62      4.62 o
  -1   0  10        1.83        1.51      3.33 o
   0   0  10        0.00        0.20      5.13 o
   1   0  10       15.04       17.25      3.77 o
   2   0  10        3.37        7.56      4.20 o
 -10   1  10       30.68       37.55      6.01 o
  -9   1  10       49.05       52.93      7.12 o
  -8   1  10        4.96        1.11      3.36 o
  -7   1  10       29.21       42.92      4.88 o
  -6   1  10      166.28      172.95      6.26 o
  -5   1  10       41.26       46.18      2.67 o
  -4   1  10        3.95        4.84      2.33 o
  -3   1  10        6.17        8.10      3.15 o
  -2   1  10       16.92       21.24      3.22 o
  -1   1  10       20.87       17.34      3.20 o
   0   1  10        5.79        0.61      3.82 o
   1   1  10        8.17        9.84      2.59 o
   2   1  10        0.05        3.14      2.71 o
 -10   2  10        1.09        5.71      4.30 o
  -9   2  10        0.75       -2.21      6.85 o
  -8   2  10        0.24        2.26      3.20 o
  -7   2  10        6.56        9.02      3.25 o
  -6   2  10       27.10       27.84      3.54 o
  -5   2  10        0.36        3.04      1.68 o
  -4   2  10       13.04       11.51      1.94 o
  -3   2  10        0.28       -0.90      2.12 o
  -2   2  10       21.40       22.44      3.31 o
  -1   2  10       11.35       11.59      3.37 o
   0   2  10        2.12        3.36      2.63 o
   1   2  10        0.09       -2.04      3.11 o
   2   2  10        1.11       -2.99      2.73 o
 -10   3  10        0.39        0.95      3.82 o
  -9   3  10       34.71       29.65      5.20 o
  -8   3  10        2.16        8.23      3.66 o
  -7   3  10       13.63       17.34      4.43 o
  -6   3  10       12.22        7.08      2.34 o
  -5   3  10        0.34       -1.05      1.58 o
  -4   3  10       22.87       26.66      2.54 o
  -3   3  10        0.00        0.91      1.60 o
  -2   3  10        4.75        7.56      3.11 o
  -1   3  10       10.62        9.57      2.73 o
   0   3  10       21.83       17.96      3.51 o
   1   3  10        0.01       -1.38      2.87 o
   2   3  10        0.01        0.50      6.45 o
 -10   4  10       52.67       70.20     14.12 o
  -9   4  10        8.32        6.82      3.96 o
  -8   4  10       61.15       66.01     18.80 o
  -7   4  10        2.61        2.64      2.59 o
  -6   4  10       35.20       42.65      4.77 o
  -5   4  10       56.92       52.80      3.14 o
  -4   4  10       14.24       23.33      2.94 o
  -3   4  10       47.09       54.29      3.77 o
  -2   4  10       44.09       42.44      3.43 o
  -1   4  10        0.26       -2.22      2.75 o
   0   4  10        2.32        8.55      2.64 o
   1   4  10        4.08        3.83      3.12 o
   2   4  10        2.70       -2.01      3.42 o
 -10   5  10        0.43        0.86      4.12 o
  -9   5  10       32.59       30.57      5.35 o
  -8   5  10       18.72       20.06      4.36 o
  -7   5  10       12.08        9.89      3.04 o
  -6   5  10        0.98        2.39      2.44 o
  -5   5  10        3.31        3.34      1.83 o
  -4   5  10       57.23       67.88      4.46 o
  -3   5  10        1.24        4.30      2.25 o
  -2   5  10        7.79        8.48      2.48 o
  -1   5  10       12.30       12.79      4.28 o
   0   5  10        1.87        2.71      2.60 o
   1   5  10        0.38        2.68      5.06 o
 -10   6  10        0.00       -2.29      3.99 o
  -9   6  10        8.06        9.28      4.24 o
  -8   6  10        3.71        8.34      3.57 o
  -7   6  10        2.54        3.54      2.74 o
  -6   6  10        2.79        3.32      2.93 o
  -5   6  10       47.81       52.95      3.81 o
  -4   6  10       57.20       58.80      4.30 o
  -3   6  10        0.00        1.81      2.20 o
  -2   6  10       14.53       22.27      3.08 o
  -1   6  10       24.88       26.74      5.72 o
   0   6  10        0.30        4.82      3.11 o
   1   6  10        0.19       -2.71      3.45 o
  -9   7  10        7.38        4.12      3.98 o
  -8   7  10        0.00        1.64      3.38 o
  -7   7  10       27.98       31.28      4.18 o
  -6   7  10       84.15       90.01      5.68 o
  -5   7  10        0.08       -1.91      2.57 o
  -4   7  10        0.06       -1.36      2.38 o
  -3   7  10        8.90        8.12      3.09 o
  -2   7  10        7.94        5.74      2.76 o
  -1   7  10        0.28       -1.46      3.07 o
   0   7  10       10.09       14.20      3.69 o
   1   7  10        4.18       12.91      4.56 o
  -9   8  10        7.40        8.29      4.33 o
  -8   8  10       25.40       37.72      5.40 o
  -7   8  10        1.67        6.14      3.12 o
  -6   8  10       12.83       19.57      6.02 o
  -5   8  10       65.19       65.62      9.95 o
  -4   8  10       43.04       43.76      4.01 o
  -3   8  10        2.15        2.42      2.78 o
  -2   8  10        0.21       -0.94      3.12 o
  -1   8  10        5.56        7.66      3.33 o
   0   8  10       10.76        8.99      4.57 o
   1   8  10        0.10       -5.27      3.51 o
  -9   9  10       25.86       31.88      5.87 o
  -8   9  10       12.53        7.13      4.02 o
  -7   9  10       27.20       32.10      5.89 o
  -6   9  10        5.87        9.85      3.14 o
  -5   9  10        3.07        2.87      2.46 o
  -4   9  10       66.83       67.35      4.01 o
  -3   9  10       20.47       17.24      4.55 o
  -2   9  10        1.15        0.80      3.50 o
  -1   9  10       12.36        8.23      3.50 o
   0   9  10        1.04       -0.64      3.75 o
   1   9  10        0.82       10.96      6.40 o
  -9  10  10        3.45        6.12      6.38 o
  -8  10  10        1.97       -1.50      5.96 o
  -7  10  10        0.22       -4.00      2.88 o
  -6  10  10        2.38        1.76      2.80 o
  -5  10  10        5.45        1.41      2.56 o
  -4  10  10        2.69        0.54      2.22 o
  -3  10  10       90.89       91.50      8.03 o
  -2  10  10        0.41        1.49      3.62 o
  -1  10  10        0.63       -1.43      5.03 o
   0  10  10        0.07        4.78      5.87 o
  -8  11  10        1.39       -2.07      3.72 o
  -7  11  10       58.80       59.98      6.58 o
  -6  11  10       11.96        8.62      3.45 o
  -5  11  10       46.49       48.63      4.65 o
  -4  11  10        6.64        9.41      2.83 o
  -3  11  10        4.10        5.14      3.11 o
  -2  11  10       53.70       64.00      7.35 o
  -1  11  10        0.28       -1.49      3.79 o
   0  11  10        1.26        2.18      4.12 o
  -8  12  10       17.45       28.00      8.70 o
  -7  12  10        4.13        4.59      4.09 o
  -6  12  10       32.27       40.03      5.36 o
  -5  12  10        7.30        9.85      3.24 o
  -4  12  10       11.56       15.41      3.24 o
  -3  12  10       23.87       27.30      3.32 o
  -2  12  10        1.97        5.74      5.53 o
  -1  12  10       16.57       12.63      4.89 o
   0  12  10        0.15        2.77      7.32 o
  -7  13  10        2.55       -1.46      3.56 o
  -6  13  10        2.52       14.13      4.28 o
  -5  13  10       49.49       49.83      5.46 o
  -4  13  10       18.03       22.11      4.03 o
  -3  13  10        1.19        2.98      3.16 o
  -2  13  10       20.98       28.26      6.66 o
  -1  13  10        0.42       -1.20      2.98 o
  -7  14  10        0.63        0.96      4.06 o
  -6  14  10        3.80       -0.03      3.64 o
  -5  14  10        0.17       -4.35      5.94 o
  -4  14  10        0.18       -0.37      3.29 o
  -3  14  10        1.61        2.18      3.42 o
  -2  14  10        0.02       -2.37      3.45 o
  -1  14  10        0.00        6.76      5.54 o
  -6  15  10        2.65        6.75      4.21 o
  -5  15  10        0.69        1.02      3.65 o
  -4  15  10       16.08       18.69      4.34 o
  -3  15  10        0.02        0.07      3.45 o
  -2  15  10        0.25       -4.87      3.25 o
  -4  16  10        0.14       -0.39      3.75 o
  -9   1  11        6.75        5.42      4.02 o
  -8   1  11       77.04       79.61      7.11 o
  -7   1  11       11.51       10.40      3.31 o
  -6   1  11        4.99        7.25      4.64 o
  -5   1  11       45.89       52.98      3.86 o
  -4   1  11        4.29       12.99      8.31 o
  -3   1  11       11.07       10.82      3.61 o
  -2   1  11        2.92        2.37      2.64 o
  -1   1  11        0.91        0.17      4.37 o
   0   1  11        0.79        4.54      4.78 o
  -9   2  11       37.36       56.25      7.01 o
  -8   2  11        9.12        8.20      3.88 o
  -7   2  11       85.95       86.98      5.96 o
  -6   2  11       51.98       53.95      5.43 o
  -5   2  11        0.13        0.27      2.82 o
  -4   2  11       19.26       31.10      3.15 o
  -3   2  11        0.54       -0.75      2.81 o
  -2   2  11        3.81        4.61      3.36 o
  -1   2  11        0.30        1.71      4.22 o
   0   2  11        4.44        4.09      2.97 o
  -9   3  11        1.08        7.82      4.02 o
  -8   3  11       45.24       37.55      5.39 o
  -7   3  11        4.66        6.68      3.03 o
  -6   3  11        0.43        2.87      2.33 o
  -5   3  11       41.02       47.14      3.28 o
  -4   3  11        2.47        1.88      2.34 o
  -3   3  11        4.19        4.06      2.22 o
  -2   3  11        0.51        2.92      2.56 o
  -1   3  11        3.69        1.53      2.57 o
   0   3  11        0.07       -4.44      2.96 o
  -9   4  11        0.28        0.86      3.65 o
  -8   4  11        0.13       -0.88      3.21 o
  -7   4  11        2.66        3.25      2.95 o
  -6   4  11        0.00       -2.53      2.30 o
  -5   4  11        5.85        6.67      3.50 o
  -4   4  11        1.30        0.73      2.25 o
  -3   4  11       21.12       23.01      3.77 o
  -2   4  11        1.64        5.13      2.66 o
  -1   4  11        4.04        0.48      2.80 o
   0   4  11        8.03        9.53      4.81 o
  -9   5  11        1.13        2.91      3.99 o
  -8   5  11       35.44       44.40      5.70 o
  -7   5  11       18.98       16.27      3.72 o
  -6   5  11        6.84        9.42      2.90 o
  -5   5  11       10.42       11.45      2.95 o
  -4   5  11       24.38       20.22      3.15 o
  -3   5  11        8.67       10.05      3.05 o
  -2   5  11        1.47        2.64      3.87 o
  -1   5  11        2.11       -2.44      3.02 o
   0   5  11        1.97       -0.06      4.46 o
  -9   6  11       38.47       40.45      6.19 o
  -8   6  11        1.80       -0.80      3.73 o
  -7   6  11       62.00       68.37      5.60 o
  -6   6  11       25.67       31.37      5.33 o
  -5   6  11        8.80        5.84      2.04 o
  -4   6  11        0.91        0.17      2.49 o
  -3   6  11        0.39        2.70      2.82 o
  -2   6  11       20.79       27.34      4.74 o
  -1   6  11        5.97        3.75      4.34 o
   0   6  11        0.13        4.37      4.22 o
  -9   7  11        3.66        2.15      3.88 o
  -8   7  11       10.03        8.98      4.12 o
  -7   7  11        8.42        7.88      6.88 o
  -6   7  11        7.08       16.15      3.32 o
  -5   7  11        2.16        0.95      2.05 o
  -4   7  11       41.62       55.22      6.26 o
  -3   7  11       19.01       20.82      4.61 o
  -2   7  11       25.42       17.31      4.51 o
  -1   7  11        0.29        7.19      4.84 o
  -8   8  11        2.38        5.61      3.84 o
  -7   8  11        5.75       11.78      3.93 o
  -6   8  11       17.29       12.73      3.37 o
  -5   8  11        1.75        2.10      2.39 o
  -4   8  11        0.03       -0.03      3.58 o
  -3   8  11        6.99        8.75      4.10 o
  -2   8  11        0.07       -0.95      4.14 o
  -1   8  11        1.82        3.68      4.60 o
  -8   9  11       15.57       17.37      7.71 o
  -7   9  11       34.45       42.69      5.69 o
  -6   9  11        7.27       14.86      4.89 o
  -5   9  11       24.25       15.99      3.39 o
  -4   9  11        5.46        3.73      4.76 o
  -3   9  11        5.51       10.32      5.15 o
  -2   9  11        0.40        3.66      4.88 o
  -1   9  11        4.15        6.82      5.12 o
  -8  10  11        5.23        4.37      7.24 o
  -7  10  11       30.87       34.94      5.44 o
  -6  10  11       18.48       22.83      4.45 o
  -5  10  11        0.05        4.11      2.89 o
  -4  10  11        9.47        7.62      5.45 o
  -3  10  11        5.37       -1.72      4.87 o
  -2  10  11        0.36        1.21      4.97 o
  -7  11  11        0.10        1.21      3.73 o
  -6  11  11        7.07        8.05      3.87 o
  -5  11  11        0.28        6.04      3.38 o
  -4  11  11        3.93       -0.34      4.78 o
  -3  11  11        6.19       10.27      5.89 o
  -2  11  11        6.74        0.34      5.33 o
  -6  12  11       27.41       31.23      5.13 o
  -5  12  11       20.20       25.74      4.41 o
  -4  12  11        8.73       11.79      3.63 o
  -3  12  11        0.08        2.69      5.60 o
  -5  13  11        5.50        9.58      3.70 o
  -4  13  11        0.63        6.44      6.73 o
  -8   0  12       61.76       82.56     10.36 o
  -7   0  12      104.08      109.15      8.86 o
  -6   0  12       16.38       19.51      4.48 o
  -5   0  12        3.28        0.88      4.34 o
  -4   0  12        1.20        2.55      6.58 o
  -3   0  12       21.35       10.03      7.64 o
  -2   0  12        0.34        9.63      7.70 o
  -8   1  12        9.43       13.81      4.40 o
  -7   1  12       24.90       33.94      5.77 o
  -6   1  12       13.64       20.97      3.28 o
  -5   1  12        0.63        1.35      2.86 o
  -4   1  12        2.70        3.21      4.39 o
  -3   1  12        9.17        1.91      4.79 o
  -2   1  12       10.54        9.65      9.01 o
  -8   2  12        0.42       -0.98      6.70 o
  -7   2  12        0.42        1.95      3.38 o
  -6   2  12       11.68       12.88      3.00 o
  -5   2  12        2.70        7.13      3.22 o
  -4   2  12        0.60       -0.24      2.54 o
  -3   2  12        0.05       -6.00      4.00 o
  -2   2  12        3.57        3.12      4.81 o
  -8   3  12        0.26        1.10      3.54 o
  -7   3  12        4.05        7.32      3.74 o
  -6   3  12       18.60       23.58      3.37 o
  -5   3  12        4.93        3.61      3.17 o
  -4   3  12        0.02       -1.47      2.62 o
  -3   3  12        2.13       -1.61      4.32 o
  -2   3  12        0.02       -2.01      6.27 o
  -8   4  12        4.04        3.74      3.77 o
  -7   4  12       24.05       15.10      4.11 o
  -6   4  12        2.37        0.24      2.65 o
  -5   4  12       10.70       14.17      4.08 o
  -4   4  12        0.00        3.02      4.35 o
  -3   4  12        0.20        0.58      4.00 o
  -2   4  12        2.93        3.92      4.20 o
  -8   5  12        1.93        2.57      3.75 o
  -7   5  12        1.42       -1.96      3.25 o
  -6   5  12        4.51        6.66      3.27 o
  -5   5  12        0.84        5.08      6.03 o
  -4   5  12       17.36       28.05      5.89 o
  -3   5  12        9.69        7.15      4.81 o
  -2   5  12        2.45        8.61      4.59 o
  -7   6  12        3.74        6.37      3.63 o
  -6   6  12        6.94       13.01      3.58 o
  -5   6  12        7.29        8.18      5.25 o
  -4   6  12        0.71        1.10      4.33 o
  -3   6  12        0.05        6.09      4.34 o
  -7   7  12        7.28       11.35      3.92 o
  -6   7  12       26.97       31.32      4.46 o
  -5   7  12        0.96       -3.13      4.65 o
  -4   7  12        8.45        8.65      5.39 o
  -3   7  12        4.65       -0.58      4.33 o
  -6   8  12        5.87        7.30      3.43 o
  -5   8  12        2.42        5.19      5.21 o
  -4   8  12        0.01       -2.98      4.54 o
  -5   9  12        6.07        1.11      5.37 o
 
